# Supplementary material for: Microbial synthetic community ARC prevents aflatoxin and increases rhizobia‐legume nodulation couplingly
Source: Imeta. 2026 Apr 29;5(2):e70125. doi: 10.1002/imt2.70125 (PMC13147931; doi:10.1002/imt2.70125)
Supplement: Supplementary file 2 — Table S1. List of 45 soil sampling sites. Table S2. Genus‐level abundance matrix of 45 soil microbiomes. Table S3. Statistical table of soil microbial taxa with significant correlation to Aspergillus abundance at the genus level. Table S4. List of information for 127 strains and their levels of inhibiting aflatoxin. Table S5. List of 163 peanut rhizosphere soil samples collected from the representative demonstration site. Table S6. The following institutions and experts for their help in the field experiments, investigations, and data analysis in the producing regions of peanuts. Table S7. The primers used in this study. Table S8. LC‐MS/MS parameters for the monitoring of AFB1 and CPA. [file IMT2-5-e70125-s001.xlsx]

## Sheet: S1
Table S1. List of 45 soil sampling sites
Sample name	Province	Producing regions
A_GDMMN-1	Guangdong	Southern Region
A_GDMMN-2	Guangdong	Southern Region
A_GDMMN-3	Guangdong	Southern Region
A_HNZYN-1	Henan	Huang Huai River Basin
A_HNZYN-2	Henan	Huang Huai River Basin
A_LNFXN-1	Liaoning	Northern Region
A_LNFXN-2	Liaoning	Northern Region
A_HBXYN-1	Hubei	Yangtze River Basin
A_HBXYN-2	Hubei	Yangtze River Basin
A_GDMMR-1	Guangdong	Southern Region
A_GDMMR-2	Guangdong	Southern Region
A_HBXYR-1	Hubei	Yangtze River Basin
A_HBXYR-2	Hubei	Yangtze River Basin
A_HNZYR-1	Henan	Huang Huai River Basin
A_HNZYR-2	Henan	Huang Huai River Basin
A_LNFXR-1	Liaoning	Northern Region
A_HNZYS-1	Henan	Huang Huai River Basin
A_HNZYS-2	Henan	Huang Huai River Basin
A_HNZYS-3	Henan	Huang Huai River Basin
A_HNZYS-4	Henan	Huang Huai River Basin
A_HNZYS-5	Henan	Huang Huai River Basin
A_HNZYS-6	Henan	Huang Huai River Basin
A_HNZYS-7	Henan	Huang Huai River Basin
A_LNFXS-1	Liaoning	Northern Region
A_LNFXS-2	Liaoning	Northern Region
A_LNFXS-3	Liaoning	Northern Region
A_LNFXS-4	Liaoning	Northern Region
A_LNFXS-5	Liaoning	Northern Region
A_LNFXS-6	Liaoning	Northern Region
A_LNFXS-7	Liaoning	Northern Region
A_HBXYS-1	Hubei	Yangtze River Basin
A_HBXYS-2	Hubei	Yangtze River Basin
A_HBXYS-3	Hubei	Yangtze River Basin
A_HBXYS-4	Hubei	Yangtze River Basin
A_HBXYS-5	Hubei	Yangtze River Basin
A_HBXYS-6	Hubei	Yangtze River Basin
A_HBXYS-7	Hubei	Yangtze River Basin
A_GDMMS-1	Guangdong	Southern Region
A_GDMMS-2	Guangdong	Southern Region
A_GDMMS-3	Guangdong	Southern Region
A_GDMMS-4	Guangdong	Southern Region
A_GDMMS-5	Guangdong	Southern Region
A_GDMMS-6	Guangdong	Southern Region
A_GDMMS-7	Guangdong	Southern Region
A_GDMMS-8	Guangdong	Southern Region

## Sheet: S2
Table S2. Genus-level abundance matrix of 45 soil microbiomes
Sample name	A_GDMMN-1	A_GDMMN-2	A_GDMMN-3	A_HNZYN-1	A_HNZYN-2	A_LNFXN-1	A_LNFXN-2	A_HBXYN-1	A_HBXYN-2	A_GDMMR-1	A_GDMMR-2	A_HBXYR-1	A_HBXYR-2	A_HNZYR-1	A_HNZYR-2	A_LNFXR-1	A_HNZYS-1	A_HNZYS-2	A_HNZYS-3	A_HNZYS-4	A_HNZYS-5	A_HNZYS-6	A_HNZYS-7	A_LNFXS-1	A_LNFXS-2	A_LNFXS-3	A_LNFXS-4	A_LNFXS-5	A_LNFXS-6	A_LNFXS-7	A_HBXYS-1	A_HBXYS-2	A_HBXYS-3	A_HBXYS-4	A_HBXYS-5	A_HBXYS-6	A_HBXYS-7	A_GDMMS-1	A_GDMMS-2	A_GDMMS-3	A_GDMMS-4	A_GDMMS-5	A_GDMMS-6	A_GDMMS-7	A_GDMMS-8
Unassigned	21.8	11.2	18.2	4.91	9.2	2.26	11.5	9.31	5.75	75.1	74.7	67	10.1	56.1	63.3	71.8	70.1	70.6	73.2	59.9	70.5	70.8	39.8	43.4	31.8	29	29.9	73.5	79.9	48.9	13.8	14.9	2.71	44.8	62.8	58.2	56	59.8	56.4	10.5	40	62.1	60.9	48.5	45.7
Bradyrhizobium	12	15	10.8	70.8	52.9	44	24.8	21.7	44	0.3	0.05	0.09	16.6	0.39	0.09	0.07	0.05	0.02	0.06	0.09	0.06	0.09	0.21	0.24	0.37	2.13	2.59	0.04	0.02	0	43.8	41.2	49.9	0.37	0.13	0.26	0.27	0.48	0.23	17.3	0.46	0.11	0.28	0.39	0.34
Burkholderia	1.04	8.97	5.95	10.1	8.97	31.8	19.3	14.1	16.8	0.17	0.01	0.1	1.16	0.41	0.02	0.01	0.03	0.03	0.02	0.02	0	0.02	0.24	0.32	0.6	0.03	0.03	0.04	0	0.03	0.21	0.06	29.3	1.02	0.02	0.33	0.23	0.04	0.29	1.31	0.14	0.05	0.21	0.74	0.16
Bacillus	0.16	0.19	0.64	0.03	0.07	0.03	0.07	0.18	0.18	0.16	0.17	0.24	0.03	0.19	0.17	0.07	0.15	0.17	0.18	0.16	0.19	0.17	27.7	24.8	35.8	0.13	0.04	0.2	0.16	0.17	0.01	0.01	0	0.08	0.15	0.15	0.2	0.13	0.15	0.26	0.21	0.12	0.18	0.09	0.1
Sphingomonas	0.82	0.53	0.47	0.15	0.22	0.11	0.5	2.96	0.76	0.37	2.14	1.71	0.82	5.32	1.11	1	1.21	0.58	0.69	5.22	0.79	0.72	1.75	2.87	1.85	1.44	2.8	0.75	1.01	0.6	0.31	0.38	0.25	6.03	1.79	1.52	2.42	4.39	4.16	3.17	5.98	1.76	1.21	6.01	7.75
Acidibacter	9.97	9.74	7.15	1.73	2.73	0.18	0.72	0.23	1.09	0.29	0.19	0.24	2.83	1.01	0.36	0.85	0.87	0.42	0.58	0.58	0.64	0.98	1.18	0.47	0.76	5.47	4.61	0.2	0.19	0.01	0.77	1.77	0.4	0.45	0.22	0.43	0.32	0.73	0.87	0.65	0.25	0.19	0.41	0.34	0.4
Haliangium	0.38	0.73	0.54	0.25	0.27	0.18	0.23	0.01	0.09	1.76	0.64	1.48	0.29	2.58	0.97	1.7	2.03	2.03	2	1.53	1.55	2.18	0.67	1.06	0.92	1.75	1.28	1.41	0.7	0.44	0.37	1.09	0.02	2.65	1.86	2.41	2.34	1.68	3.2	0.14	0.84	2.36	1.44	1.74	1.95
Gemmatimonas	0	0.01	0.01	0	0	0.01	0.02	0	0	0.4	0.32	0.41	0.01	3.05	0.31	0.48	0.37	0.21	0.42	0.42	0.8	0.92	1	2.13	1.28	0.09	0.04	0.24	0.59	0.13	0	0	0	5.61	2.04	2.9	6.14	3.12	3.68	0.07	3.82	1.69	2.21	4.57	2.47
Escherichia-Shigella	0.08	0.04	0.09	0.02	0.01	0.02	0	0.07	0.02	0.98	1.2	1.42	0.05	0.11	3.48	0.69	0.49	2.84	0.6	0.44	0.22	0.42	3.2	3.62	0.38	0.05	0.03	2.61	0.24	1.58	0.07	0.02	0.02	0.21	3.65	1.21	3.4	0.67	0.46	1.59	0.96	2.47	7.42	2.34	2.49
Klebsiella	1.93	2.31	0.6	0.3	1.21	6.04	3.23	20.3	1.8	0.02	0.03	0.01	0.02	0.06	0.08	0	0	0	0.03	0.35	0	0.02	0.01	0	0	0.01	0.01	0	0.05	0.49	0.51	0.01	4.48	0.04	0.01	0.02	0	0	0	0.4	0.01	0.02	0.01	0	0.01
Rhizobium	0.82	2.77	1.2	0.56	1.29	0.62	3.89	4.2	4.67	0.03	0.13	0.09	1.24	0.28	0.24	0.06	0.15	0.07	0.01	0.09	0.11	0.07	0.01	0.02	0.01	1.16	1.93	0.03	0.04	0.08	1.89	1.08	2.34	0.24	0.02	0.06	0.16	0.05	0.08	6.44	0.17	0.06	0.1	0.39	0.18
Rhodanobacter	2.56	3.31	2.46	0.68	1.46	0.41	2.69	0.64	0.9	0.64	0.06	0.09	0.63	1.13	0.01	0.02	0.03	0	0.02	0.01	0.02	0	0.36	0.41	0.64	0.04	0.04	0.01	0.01	0.02	0.25	0.01	0.56	3.01	1.85	0.52	0.15	2.1	1.94	0.12	1.28	0.05	0.93	0.42	5.22
Pseudomonas	0.06	0.46	0.11	0.06	0.1	0.06	0.15	0.21	0.06	0.05	0.08	0.36	0.02	1.34	0.14	3.16	3.29	5.73	2.73	1.07	4.48	2.85	0.01	0.02	0.01	0.01	0.01	0.31	0.13	0.86	0.08	0.45	0	0.1	0.06	0.06	0.07	0.01	0.11	0.05	4.65	0.1	0.08	1.56	2.17
Phenylobacterium	2.62	2.54	4.43	0.54	0.52	0.16	0.69	0.81	1.83	0.16	0.05	0.08	1.96	0.55	0.04	0.04	0.13	0.04	0.08	0.12	0.03	0.03	0.24	0.26	0.33	0.62	1.18	0.11	0.14	0	0.11	0.11	0.31	0.37	0.26	0.26	0.22	0.25	0.35	12.7	0.16	0.08	0.19	0.47	0.35
Nitrospira	0	0.02	0.06	0.02	0.02	0	0.01	0.01	0.01	0.77	1.2	2.46	0.03	1.2	0.61	0.66	0.38	1.19	0.61	1.08	0.93	0.78	1.14	1.39	1.32	0.05	0.01	0.8	0.69	0.31	0	0	0	1.16	1.84	1.75	1.86	1.92	1.24	0	2.34	1.71	1.61	2.18	1.1
Thermosporothrix	0.75	1.83	2.69	0.37	0.96	0.03	0.03	0	0.18	0	0	0	28.1	0.01	0	0	0	0	0	0	0	0	0	0	0	0.01	0.01	0	0	0	0.02	0	0.04	0	0	0	0	0	0	0.09	0	0	0	0	0
Bryobacter	0.01	0.05	0.18	0.01	0.05	0.01	0.01	0.01	0.06	0.84	0.74	0.96	0.07	1.33	0.61	0.46	0.46	0.26	0.35	0.81	0.58	0.52	3.43	2.3	4.28	0.09	0.1	0.82	0.5	0.47	0.01	0	0.02	1.14	1.03	0.85	1.57	1.35	1.55	0.01	1.86	0.69	1.16	0.96	1.32
Steroidobacter	2.11	0.91	0.25	0.1	0.21	0.12	0.73	0.03	0	0.03	0.25	0.26	0.08	0.11	0.56	0.54	0.76	0.5	0.43	0.67	0.66	0.72	0.02	0	0.02	6.59	5.38	0.62	0.8	0.08	1.11	5.14	0	0.25	0.41	0.22	0.14	0.18	0.33	0.14	0.18	0.33	0.07	0.21	0.53
Niastella	0.97	2.1	2.33	0.25	0.76	0.15	0.99	0.04	0.25	0.25	0.32	0.32	0.84	0.1	0.23	0.27	0.31	0.41	0.22	0.53	0.45	0.57	0.04	0.1	0.07	2.22	1.5	0.62	0.42	0.14	2.01	4.97	0.13	0.34	0.31	0.38	0.61	0.21	0.47	1.43	0.29	0.24	0.39	0.36	0.19
Novosphingobium	2.74	0.53	0.12	0.08	0.12	0.19	0.56	0.88	0.35	0.08	0.13	0.26	0.7	0.12	0.21	0.05	0.03	0.05	0.1	0.19	0.07	0.02	0	0.01	0	1.46	3.28	0.05	0.08	0.1	0.51	1.65	0.47	0.42	0.12	0.18	0.17	0.06	0.09	10.5	0.04	0.24	0.06	0.89	0.18
Streptomyces	1.61	1.35	0.97	0.07	0.2	0.12	0.6	0.02	0.07	0.06	0.12	0.09	5.59	0.02	0.49	0.17	0.15	0.1	0.17	0.4	0.18	0.17	0.07	0.18	0.22	0.56	0.36	0.17	0.09	0.37	0.75	3.2	0.04	0.39	0.31	0.41	0.12	0.41	0.35	0.82	1.41	0.29	0.59	0.53	1.28
Candidatus_Solibacter	0.01	0.21	0.43	0.06	0.07	0.01	0.02	0.02	0.05	0.62	0.18	0.39	0.04	1.49	0.18	0.22	0.24	0.21	0.2	0.21	0.21	0.22	4.97	3.57	5.1	0.01	0	0.19	0.16	0.12	0.01	0	0	0.54	0.74	0.53	0.89	0.56	0.72	0.02	0.4	0.4	0.47	0.29	0.31
Comamonas	0.11	0.17	0.1	0.05	0.05	0.04	0.18	0.37	0.11	0.19	0.21	0.28	0.08	0.05	0.31	0.35	0.25	0.21	0.32	0.59	0.31	0.38	0.01	0.01	0	8.14	9.82	0.2	0.15	0.06	0.22	0.34	0.2	0.16	0.08	0.16	0.07	0.08	0.12	0.03	0.07	0.27	0.05	0.18	0.07
Flavisolibacter	0.11	0.1	0.07	0.06	0.06	0.01	0.05	0.01	0.03	0.15	1.51	1.25	0.92	0.77	1.43	0.45	0.54	0.35	0.3	0.93	0.69	0.68	0.1	0.33	0.28	0.25	0.15	0.47	0.71	0.22	0.6	2.04	0	0.99	1.3	0.25	1.12	0.59	0.89	0.11	0.8	0.79	0.8	0.7	0.84
Actinospica	5.32	2.8	3.04	0.39	0.77	0.01	0.36	0.52	0.41	0	0.02	0	5.49	0.1	0.03	0	0.01	0.01	0	0	0.01	0	1.27	0.06	0.16	0.04	0.03	0.04	0.03	0	0.02	0.02	0.14	0	0	0.04	0.01	0.01	0.03	0.15	0.01	0.01	0.05	0.03	0
Pseudonocardia	0.02	0.05	0.07	0.18	0.66	0.35	0.03	0.01	0.01	0.04	0.03	0.02	0.04	0.03	0.46	0.04	0.02	0.03	0.05	0	0.04	0.04	0.01	0.01	0	4.17	10.3	0.35	0.08	0	0.86	0.71	0	0.24	0.07	0.4	0.11	0.22	0.12	0.04	0.06	0.15	0.18	0.14	0.26
Rhizomicrobium	0.3	0.26	0.84	0.13	0.2	0.03	0.2	0.02	0.11	0.45	0.12	0.42	0.21	1.56	0.01	0.09	0.12	0.05	0.11	0.11	0.05	0.06	3.09	2.54	4.52	0.05	0.09	0.18	0.13	0.02	0.1	0.02	0.07	0.45	0.23	0.43	0.53	0.56	0.45	0.11	0.32	0.04	0.39	0.28	0.45
Polycyclovorans	0	0.01	0.01	0	0	0	0	0	0	0.42	0.18	0.91	0	0.1	0.99	1.35	1.28	2.53	2.28	1.05	1.83	1.61	0	0.03	0.03	0	0	0.61	0.31	1.56	0	0	0	0.1	0.15	0.28	0.21	0.14	0.32	0	0.05	0.4	0.31	0.18	0.18
Blastocatella	0	0.03	0	0.02	0	0.01	0	0.03	0.03	0.55	1.76	0.95	0.04	0.49	0.85	1.05	1.12	0.35	1.1	0.59	1.23	0.76	0.07	0.25	0.09	0.2	0.14	0.83	1.12	0.88	0.02	0.01	0	0.02	0.63	0.17	0.2	0.25	0.32	0.08	0.28	0.48	0.38	0.45	0.78
Kitasatospora	2.14	3.7	0.64	0.05	0.27	0.12	1.47	0	0.14	0.02	0.01	0.02	4.59	0.02	0.01	0.01	0.03	0	0.04	0.01	0.11	0.03	0.01	0.01	0.02	0.96	0.62	0.05	0.06	0.02	0.08	1.11	0	0.16	0.07	0.25	0.1	0.08	0.1	0.51	0.13	0.07	0.1	0.1	0.1
Terrimonas	0.21	0.02	0.02	0	0.05	0	0.11	0.04	0	0.19	0.54	1.03	0.01	0.89	1.23	0.96	0.61	0.69	0.69	1.31	0.94	1.01	0.06	0.14	0.15	0.76	0.75	0.82	0.23	0.04	0.11	0.17	0	0.41	0.29	0.18	0.31	0.25	0.59	0.05	0.44	0.67	0.43	0.25	0.36
Dyella	0.02	0.21	0.99	0.27	0.66	0.37	4.31	5.47	1.08	0.06	0.02	0.06	0.25	0.02	0	0.01	0.01	0	0	0	0.01	0.01	0.14	0.04	0.07	0	0.01	0	0	0	0.02	0.02	0.21	0.75	0	0.33	0.22	0.01	0.09	1.19	0.08	0.04	0.57	0.32	0.07
Ensifer	0.04	0.02	0	0	0	0	0	0.04	0	0	0.02	0.03	0.01	0.02	0.01	0	0.02	0.01	0.01	0.11	0.01	0.02	0.01	0.01	0	0.07	0.15	0.01	0	0.24	15.1	0.2	0.1	0.06	0	0	0	0	0.01	0.03	0.03	0.73	0	0	0.1
Enterobacter	1.08	0.26	9.45	0.11	0.05	5.05	1.09	0	0.06	0	0	0	0	0	0	0	0	0	0	0	0	0	0	0	0	0	0	0	0	0	0	0	0	0	0	0	0	0	0	0.06	0	0	0	0	0
Lysobacter	0.01	0.01	0.02	0.01	0	0.02	0.03	0	0.01	0.42	0.64	0.54	0.03	0.47	0.42	1.17	0.75	0.62	0.83	2.77	0.42	0.35	0.04	0.05	0.03	0.15	0.06	0.62	0.31	0.42	0.02	0.22	0.03	0.69	0.4	0.43	0.21	0.62	0.25	0.08	0.94	0.13	0.02	0.56	0.46
Variibacter	0.34	0.35	0.38	0.09	0.28	0.07	0.3	0.17	0.45	0.26	0.17	0.09	0.14	0.83	0.31	0.3	0.22	0.15	0.17	0.31	0.3	0.33	0.34	0.57	0.76	0.78	1.1	0.17	0.23	0.1	0.16	0.11	0.11	0.81	0.38	0.35	0.33	0.4	0.51	1	0.31	0.47	0.25	0.25	0.42
Patulibacter	0	0	0	0	0	0	0.01	0	0	0.13	0.11	1.37	0.01	0.05	1.38	0.15	0.33	0.07	0.48	0.05	0.2	0.06	0.04	0.08	0.03	0.04	0.03	2.34	0.43	0.02	0	0.01	0	0.63	0.43	2.5	0.8	0.63	0.61	0	0.38	0.28	0.48	0.43	0.83
Aquicella	0.25	0.24	0.41	0.04	0.19	0.04	0.12	1.76	0.16	0.17	0.18	0.39	0.1	0.17	0.48	0.07	0.06	0.11	0.06	0.15	0.04	0.19	0.2	0.24	0.39	0.07	0.09	0.12	0.07	0.82	0.04	0	0.07	0.37	0.34	0.38	0.31	0.47	0.83	3.19	0.32	0.18	0.62	0.43	0.33
Roseiflexus	0.22	0.18	0.06	0.03	0.1	0.09	0.73	0	0	0.24	0.34	0.16	0.84	0.1	0.06	0.02	0.01	0.03	0.06	0.04	0.02	0.09	0	0.06	0.03	0.53	0.53	0.14	0.37	0	0.05	0.1	0	0.61	1.62	1.18	1.02	0.65	0.86	0	1.07	0.46	0.8	0.65	0.48
Solirubrobacter	0	0.01	0	0	0.03	0	0	0	0	0.02	0.14	0.06	0.02	0.05	0.41	0.1	0.21	0.18	0.16	0.19	0.22	0.2	0.01	0.04	0.06	0.05	0.02	0.17	0.2	0.05	0	0	0	0.9	0.81	1.92	0.86	1.7	1.25	0	1.41	0.61	1.02	0.75	0.73
Actinoplanes	0.59	2.16	0.26	0.23	0.91	0.34	1.63	0.02	0.04	0	0	0.03	5.08	0.01	0.03	0.04	0.07	0	0	0.02	0.03	0.02	0.03	0.01	0.04	0.7	0.29	0.02	0.04	0	0.14	0.23	0.13	0.17	0.14	0.13	0.12	0.18	0.07	0.13	0.09	0.02	0.1	0.12	0.14
Sphingopyxis	1.79	2.57	1.25	0.68	0.63	0.52	1.78	2.14	1.44	0.04	0.04	0.07	0.17	0.03	0.02	0.05	0.03	0.01	0.06	0.18	0.01	0.03	0	0.01	0.01	0.02	0.03	0.01	0.02	0	0.1	0.06	0.01	0.04	0.03	0.02	0.03	0.01	0.03	0.15	0.01	0.02	0.03	0.08	0.08
Acidovorax	0.54	0.08	0.04	0.01	0.02	0.01	0.27	0.08	0.12	0.2	0.29	0.32	0.02	0.37	0.51	0.21	0.14	0.11	0.23	0.21	0.17	0.09	0.29	0.08	0.07	0.35	0.24	0.24	0.14	0.02	0.35	0.6	0.26	0.83	0.65	0.2	0.62	0.43	0.67	0.78	0.32	1.72	0.18	0.62	0.57
Massilia	0.07	0.12	0.08	0.08	1.33	0.04	0.12	0.07	0.87	0.17	0.49	0.38	0.04	0.58	0.5	0.07	0.08	0.09	0.1	0.21	0.09	0.17	0.1	0.24	0.13	0.01	0.07	0.05	0.07	0.05	0.03	0.13	0.02	1.18	0.42	0.57	0.97	0.26	0.79	0.29	1.19	0.09	0.29	1.08	0.36
Ralstonia	0.13	2.96	1.75	0.53	1.98	0.46	0.58	2.33	2.19	0.01	0	0.01	0.44	0.07	0	0	0	0	0	0	0	0.01	0.02	0.09	0.04	0.01	0.01	0	0	0.01	0.15	0.01	0.06	0	0	0.02	0.03	0	0.04	0.13	0.01	0.02	0.02	0.01	0
Albidiferax	0.05	0	0	0	0	0	0.01	0.01	0	0	0	0	0.02	0.03	0	0	0.02	0	0	0.03	0	0.01	0	0	0	12.1	0.4	0.01	0	0	0.42	0.21	0.08	0.04	0.01	0.02	0.01	0.01	0.01	0.15	0	0.02	0.01	0.08	0
Opitutus	0.08	0.1	0.19	0.13	0.1	0.01	0.04	0.03	0.14	0.09	0.06	0.33	0.05	0.32	1.81	0.39	0.37	0.21	0.31	0.3	0.37	0.57	0.12	0.1	0.04	0.26	0.31	0.52	0.3	0.26	0.1	0.13	0.04	0.3	0.3	0.44	0.34	0.21	0.41	0.26	0.36	0.4	0.75	0.58	0.68
Pseudoduganella	0.02	0.32	0	0	0.03	0.03	0.07	0.08	0.15	0.29	0.12	0.44	0	0.04	0.08	0.17	0.14	0.06	0.14	0.08	0.08	0.06	0	0.02	0.01	0.13	0.11	0.29	0.39	0	0	0.32	0	0.39	0.18	0.63	0.47	0.17	0.45	0.09	4.45	0.43	0.1	1.4	0.28
Mizugakiibacter	2.17	0.01	0.03	0	0.01	0	0.33	0	0	0.03	0.06	0.06	0.03	0.02	0	0	0	0	0.01	0.01	0.01	0.02	0.15	0.07	0.11	0.02	0.01	0.08	0.06	0.02	0	0	0	1.53	0.08	0.02	0.04	0.69	0.37	0.08	4.1	0	0.35	0.32	1.27
Variovorax	0.05	0.79	0.24	0.05	0.08	0.23	1.07	1.61	0.77	0.53	0.12	0.33	0.11	0.08	0.08	0.11	0.09	0.14	0.22	0.36	0.18	0.05	0.01	0.04	0.02	0.31	0.51	0.05	0.06	0.01	0.25	0.72	0.44	0.2	0.03	0.03	0.12	0.15	0.09	0.91	0.09	0.13	0.06	0.34	0.04
Devosia	0.89	0.32	0.34	0.07	0.31	0.08	0.73	0.04	0.15	0.01	0.08	0.09	0.4	0.23	0.08	0.05	0.13	0.03	0.02	0.15	0.04	0.13	0	0.01	0.06	0.88	0.93	0.04	0.03	0.09	0.34	0.23	0.12	0.14	0.05	0.06	0.12	0.16	0.15	1.67	0.38	0.04	0.08	0.19	0.25
Mycobacterium	0.36	0.54	1.1	0.02	0.11	0.13	0.29	0.06	0.16	0.05	0.08	0.14	0.82	0.12	0.43	0.16	0.12	0.04	0.09	0.15	0.1	0.1	0.1	0.07	0.05	1.11	0.55	0.06	0.07	0.01	0.05	0.02	0.01	0.24	0.16	0.33	0.15	0.27	0.32	0.51	0.32	0.03	0.28	0.23	0.26
Rubrobacter	0	0	0	0	0	0	0.01	0	0	0	0.05	0.04	0	0.02	0.31	0	0.06	0.06	0.02	0.06	0.06	0.1	0	0	0	0	0	0.08	0.06	0.01	0	0	0	0.26	1.02	1.66	1.56	0.39	0.27	0	0.94	0.87	0.28	1.14	0.57
Sorangium	0.07	0.29	0.37	0.09	0.15	0.02	0.02	0.04	0.12	0.31	0.19	0.23	0.08	0.49	0.24	0.26	0.21	0.23	0.22	0.24	0.39	0.37	0.35	0.27	0.34	0.18	0.12	0.32	0.28	0	0	0.01	0.03	0.5	0.36	0.35	0.55	0.18	0.26	0.11	0.16	0.29	0.17	0.2	0.16
Dongia	0.31	1.69	1.36	0.4	0.35	0.24	0.47	0.03	0.47	0.18	0.01	0	0.4	0.07	0.01	0.13	0.14	0.01	0.1	0.04	0.09	0.09	0.12	0.12	0.09	0.85	0.89	0.02	0.01	0	0.04	0.05	0.03	0.08	0.1	0.05	0.04	0.18	0.05	0.06	0.1	0	0.08	0.06	0.18
Gaiella	0	0.05	0.11	0	0	0.01	0.02	0.04	0.04	0.08	0.23	0.16	0.04	0.08	0.29	0.11	0.16	0.17	0.23	0.09	0.17	0.13	0.05	0.1	0.06	0.04	0.03	0.24	0.19	0.17	0	0	0	0.85	0.45	1.1	0.64	0.61	0.61	0.03	0.73	0.29	0.42	0.53	0.42
Acinetobacter	0.9	1.34	2.37	0.28	0.29	0.06	0.2	0.87	1.02	0	0.01	0	0.14	0.01	0	0.05	0.01	0.02	0.08	0.04	0.01	0	0	0	0	0.09	0.15	0.01	0	0.03	1.43	0.01	0.04	0.01	0	0	0	0	0	0.21	0	0.01	0.01	0	0
Mucilaginibacter	0.15	0.82	0.69	0.06	0.07	0.05	0.34	0.04	0.24	0.19	0.04	0.07	0.16	0.14	0.01	0.01	0.09	0.01	0	0.02	0.02	0.02	0.03	0.07	0.13	0	0.03	0.02	0	0	0.11	0.02	0.2	0.34	0.08	0.96	0.44	0.37	0.83	0.57	0.38	0.02	0.34	0.67	0.4
Rudaea	0.04	0.54	0.34	0.14	0.4	0.12	0.15	2.44	0.91	0.07	0	0	0.05	0.07	0	0	0	0	0	0	0	0	0	0	0.02	0	0	0	0	0	0.34	0.01	3.21	0.01	0	0.02	0.01	0.01	0	0.13	0	0	0	0.01	0
Arenimonas	0	0.01	0	0	0	0	0	0.01	0	0.03	0.25	0.29	0.01	1.14	0.21	0.28	0.28	0.15	0.22	0.86	0.19	0.2	0.01	0	0.01	0.02	0.06	0.08	0.11	0.44	0.12	0.22	0	1.39	0.11	0.15	0.14	0.34	0.44	0.02	0.1	0.24	0.06	0.52	0.21
Mesorhizobium	0.15	0.44	0.42	0.06	0.11	0.03	0.46	0.71	0.53	0.04	0.06	0.11	0.28	0.28	0.05	0.05	0.07	0.01	0.03	0.05	0.03	0.01	0.01	0.04	0.03	0.28	0.21	0.01	0.05	0.07	0.31	0.25	0.22	0.16	0.02	0.02	0	0.08	0.09	2.13	0.22	0.29	0.08	0.15	0.2
Nitrobacter	0.18	0.18	0.66	0.23	0.31	0.02	0.25	0	0.17	0.02	0.02	0	0.3	0.14	0	0	0	0	0.01	0.03	0.01	0.02	0.12	0.12	0.19	0.03	0.03	0	0	0.01	0.29	0.11	0.44	0.1	0.05	0.09	0.08	0.18	0.08	3.08	0.21	0.16	0.09	0.04	0.11
Woodsholea	0.08	0.04	0	0	0.01	0.01	0.02	0	0	0.03	0.05	0.09	0	0.01	0.3	0.65	0.89	0.35	0.59	0.79	0.63	0.73	0	0.01	0.02	0.71	0.83	0.14	0.06	0.09	0.08	0	0	0.06	0.01	0.03	0	0.08	0.05	0	0.07	0.04	0.02	0.03	0.1
Dactylosporangium	1.15	0.24	0.01	0.02	0.09	0.04	0.47	0.08	0.03	0.02	0	0.03	0.15	0	0.01	0	0.02	0.03	0.01	0.02	0.01	0.04	0.02	0	0.02	1.59	2.46	0.02	0	0	0.16	0.11	0.01	0.04	0.05	0.14	0.15	0.15	0.05	0.11	0.01	0.01	0.01	0.05	0.04
Caenimonas	0.01	0.02	0.01	0.01	0	0	0.02	0.04	0	0.02	0.58	0.46	0.08	0.24	0.08	0.04	0.05	0.06	0.07	0.28	0.11	0.08	0.05	0.03	0.04	0.26	0.52	0.06	0.17	0.02	0.09	0.13	0	0.99	0.21	0.21	0.62	0.1	0.27	0.2	0.2	0.42	0.13	0.42	0.22
Flavobacterium	0.01	0.01	0.01	0.07	0	0	0.05	0	0.01	0.09	0.07	1.93	0	0.14	0.23	0.15	0.24	0.29	0.05	0.58	0.02	0.15	0.01	0.01	0	0	0	0.27	0.22	0.08	0.1	0.17	0	0.48	0.15	0.21	0.2	0.15	0.27	0.03	0.23	0.42	0.13	0.16	0.12
Chitinophaga	0.09	0.33	0.03	0.03	0.05	0.03	0.6	0	0.1	0.02	0.11	0.13	0.03	0.08	0.24	0.33	0.43	0.09	0.28	0.59	0.18	0.3	0	0	0.01	0.29	0.4	0.24	0.23	0.05	0	0.14	0.01	0.12	0.08	0.12	0.13	0.01	0.02	0.33	0.08	0.03	0.03	0.84	0.13
Reyranella	0.01	0.08	0.13	0.01	0	0	0.02	0.1	0.12	0.09	0.06	0.05	0.08	0.24	0.08	0.12	0.16	0.02	0.09	0.08	0.08	0.12	0.3	0.32	0.31	0.42	0.36	0.2	0.1	0.01	0.01	0	0.01	0.4	0.13	0.37	0.16	0.42	0.3	0.16	0.37	0.17	0.21	0.34	0.55
Candidatus_Nitrosoarchaeum	0	0	0	0	0	0	0	0	0	0	0	0	0	0	0	0	0	0	0	0	0	0	0	0	0	0	0	0	0	7.11	0	0	0	0	0	0	0	0	0	0	0	0	0	0	0
Sutterella	0.08	1.42	0.9	0.25	0.92	0.23	0.74	0.21	0.98	0.02	0	0.02	0.21	0.05	0	0	0	0	0	0	0.01	0	0.11	0.14	0.38	0	0	0.01	0	0	0	0	0.06	0.07	0.01	0.03	0	0	0	0	0.02	0	0.03	0.01	0
Skermanella	5.53	0.17	0.04	0.03	0.04	0	0	0	0.03	0	0	0	0	0.05	0.05	0.07	0.12	0.03	0.03	0.07	0.06	0.1	0	0	0.03	0	0	0.02	0.01	0.01	0.01	0	0.01	0.01	0.02	0.01	0	0.02	0.04	0	0.03	0.01	0.01	0	0.03
Hyphomicrobium	0.25	0.16	0.59	0.11	0.19	0.03	0.45	0.12	0.33	0	0.02	0.02	0.32	0.01	0.05	0.15	0.18	0.01	0.03	0.06	0.08	0.08	0.02	0.02	0.02	0.54	0.57	0.06	0.01	0.01	0.46	0.08	0.1	0.01	0.04	0	0.01	0.02	0.04	1.27	0.02	0.01	0.01	0.04	0.07
Nocardioides	0.01	0.06	0.04	0	0.01	0.02	0.03	0	0.02	0.08	0.2	0.16	0.2	0.06	0.74	0.12	0.42	0.09	0.19	0.13	0.23	0.23	0.1	0.11	0.01	0.11	0.15	0.13	0.12	0.16	0.02	0.06	0.01	0.07	0.18	0.3	0.15	0.43	0.26	0.02	0.34	0.23	0.15	0.2	0.2
Pseudolabrys	0.25	0.06	0.05	0.05	0.06	0.01	0.29	0.07	0.04	0.11	0.02	0.03	0.07	0.4	0.1	0.02	0.09	0.01	0.01	0.04	0.13	0.03	0.44	0.37	0.26	0.01	0.04	0.01	0.05	0.03	0.02	0.02	0	0.43	0.07	0.28	0.02	0.41	0.12	0.6	0.41	0.07	0.22	0.2	0.35
Byssovorax	0.07	0.24	0.81	0.06	0.06	0.03	0.02	0.05	0.46	0.03	0	0.02	0.11	0.48	0.06	0.04	0.11	0.06	0.06	0.06	0.05	0.08	0.03	0.11	0.05	0.08	0.03	0.1	0.05	0.01	0.07	0.02	0.59	0.56	0.27	0.21	0.27	0.06	0.17	0.07	0.07	0.22	0.04	0.14	0.09
Candidatus_Nitrososphaera	0	0	0	0	0	0	0	0	0	0.08	0.35	0.35	0	0.05	0.06	0.65	0.32	0.96	0.65	0.34	0.24	0.26	0	0.01	0	0	0	0.35	0.5	0.55	0	0.01	0	0	0.11	0.01	0	0.01	0.02	0	0.04	0.04	0.2	0.08	0.02
Nitrosospira	0	0	0	0	0	0	0	0	0	0.01	0.08	0.06	0	0.23	0.09	0.05	0.05	0.09	0.03	0.1	0.2	0.15	0.03	0.04	0.22	0	0	0.04	0.07	0.01	0	0	0	0.19	0.1	0.15	0.27	0.5	0.45	0.03	1.04	0.44	0.71	0.23	0.38
Dokdonella	0.57	0.51	0.13	0.16	0.25	0.16	1.35	0.62	0.11	0.01	0	0	0.43	0.12	0	0.05	0.04	0	0.03	0.03	0.05	0.03	0.03	0.02	0.01	0.08	0.06	0	0.01	0.01	0.05	0.01	0.18	0.07	0	0.01	0.02	0.06	0.04	0.58	0.04	0	0.05	0.01	0.03
Jatrophihabitans	0.18	0.15	0.61	0.04	0.13	0	0.07	0.01	0.09	0.04	0.01	0	0.24	0.1	0.03	0	0	0	0	0	0.01	0	0.66	0.66	0.6	0	0	0.03	0.01	0	0	0	0	0.19	0.25	0.41	0.22	0.17	0.16	0.06	0.19	0.08	0.35	0.14	0.11
Chthoniobacter	0.04	0.06	0.06	0.04	0.07	0.01	0.03	0.05	0.09	0.12	0.5	0.36	0.15	0.17	0.34	0.19	0.36	0.08	0.24	0.04	0.2	0.16	0.04	0.1	0.05	0.05	0.04	0.26	0.25	0.03	0.04	0	0.01	0.02	0.21	0.12	0.14	0.04	0.14	0.1	0.06	0.21	0.33	0.23	0.04
Bdellovibrio	0.1	0.12	0.19	0.02	0	0.01	0.05	0.12	0.1	0.25	0.08	0.09	0.05	0.3	0.06	0.06	0.04	0.08	0.05	0.22	0.12	0.13	0.07	0.13	0.07	0.04	0.17	0.06	0.1	0.05	0.01	0.06	0.08	0.07	0.1	0.11	0.08	0.19	0.15	1.21	0.27	0.09	0.14	0.07	0.2
Ferruginibacter	0	0.02	0.08	0	0.06	0.02	0.04	0	0.01	0.08	0.36	0.15	0	0.38	0.57	0.14	0.07	0.05	0.12	0.08	0.14	0.09	0	0.02	0.01	0.01	0.07	0.06	0.07	0	0.04	0	0.01	0.15	0.83	0.11	0.28	0.03	0.13	0.02	0.14	0.86	0.01	0.14	0.27
Lechevalieria	0	0.01	0.01	0	0	0	0.05	0	0	0	0.01	0.02	0	0	0.14	0	0.02	0.01	0.02	0.04	0.07	0.02	0	0	0	0.29	0.16	0	0.01	0.04	0.84	3.22	0	0.05	0.02	0.01	0.04	0.02	0.04	0.24	0.09	0.01	0	0.03	0.06
Ohtaekwangia	0.05	0	0	0	0	0	0	0	0	0	0.11	0.1	0	0.02	0.5	0.21	0.1	0.08	0.18	0.1	0.24	0.25	0	0	0	0.5	0.35	0.15	0.22	0.19	0.4	1.33	0	0.02	0.04	0.06	0.06	0.07	0.07	0.03	0	0.05	0.01	0.05	0.03
Paucimonas	0	0.01	0.04	0.01	0	0	0.03	0	0.03	0	0.06	0.02	0	0.04	0.1	0.01	0.02	0.02	0.01	0.05	0.08	0.04	0.01	0.02	0.02	0	0.02	0.02	0	0.02	0	0.03	0	0.36	0.16	1.12	0.17	0.81	0.16	0.07	1.19	0.25	0.06	0.25	0.23
Rhodoplanes	0.14	0.09	0.09	0.02	0.03	0.01	0.03	0	0.08	0	0.1	0.13	0.04	0.07	0.11	0.16	0.09	0.09	0.1	0.07	0.11	0.15	0.04	0.14	0.05	0.08	0.19	0.07	0.12	0.01	0.04	0.01	0.02	0.43	0.19	0.18	0.22	0.24	0.19	0.06	0.14	0.23	0.09	0.16	0.13
Achromobacter	0.28	0.08	0.11	0.04	0.08	0.02	0.18	0.03	0.28	0.02	0.04	0.05	0.58	0.22	0.02	0	0.03	0	0	0.17	0	0.01	0.23	0.1	0.1	0	0.01	0.02	0	0.07	0.02	0	0.04	0.17	0.25	0.04	0.01	0	0	0.03	0.41	0.16	0.2	0.37	0.26
Pirellula	0	0	0.01	0.01	0.01	0	0.02	0.01	0	0.16	0.41	0.28	0.01	0.03	0.37	0.1	0.23	0.22	0.16	0.18	0.22	0.29	0.02	0.03	0	0.12	0.06	0.32	0.4	0.04	0	0	0	0	0.16	0.11	0.05	0.04	0.04	0.05	0.03	0.26	0.11	0.09	0.06
Plantactinospora	0.13	0.72	0.51	0.92	1.62	0.21	0.26	0	0.09	0.01	0	0	0.18	0.01	0	0	0	0	0	0	0	0	0	0	0	0	0	0	0	0	0	0	0	0	0	0	0.01	0	0	0	0	0	0	0	0
Phaselicystis	0.03	0	0.03	0.01	0	0.01	0.01	0	0.04	0.08	0.04	0.13	0.02	0.11	0.25	0.26	0.18	0.12	0.18	0.18	0.1	0.08	0.09	0.07	0.1	0.06	0.13	0.12	0.12	0	0.05	0.08	0.02	0.21	0.29	0.2	0.23	0.1	0.2	0.01	0.11	0.22	0.11	0.15	0.12
Herbaspirillum	0.01	0.11	0.03	0.02	0.82	0.11	0.13	0.2	1	0.01	0	0.02	0.03	0.04	0	0.01	0.01	0	0	0.05	0	0.03	0	0	0	0.01	0.03	0.02	0.01	0	0.05	0.02	0.1	0.25	0.15	0.16	0.21	0.1	0.08	0.02	0.16	0.05	0.22	0.18	0.06
Nonomuraea	0	0	0	0	0	0	0	0	0	0	0	0	0	0	0.01	0.09	0.04	0.02	0.02	0.04	0.02	0.09	0	0	0	0.17	0.15	0.01	0.01	0	1.16	2.4	0	0	0	0.01	0	0	0	0.06	0.08	0	0	0	0.04
Aspergillus	0.01	0	0	0	0	0	0	0.14	0.02	0.1	0.09	0.09	0.12	0.08	0.09	0.12	0.1	0.11	0.18	0.11	0.13	0.18	0	0	0	0.07	0.26	0.09	0.11	0.1	0.23	0.11	0.06	0.11	0.08	0.34	0.26	0.19	0.18	0	0.12	0.09	0.09	0.07	0.09
Micromonospora	0.4	0.12	0.04	0	0.12	0.37	1.22	0	0.02	0.01	0.01	0.01	0.21	0.02	0.01	0.01	0.01	0	0.01	0.07	0	0.03	0.01	0	0.01	0.03	0	0.01	0.02	0.01	0.01	0	0.01	0.11	0.21	0.11	0.26	0.17	0.11	0.02	0.11	0.02	0.17	0.09	0.13
Iamia	0	0	0	0	0	0	0	0	0	0.03	0.08	0.12	0	0.05	0.44	0.2	0.36	0.1	0.24	0.26	0.25	0.15	0.03	0.02	0.01	0.15	0.03	0.37	0.21	0.15	0.02	0.02	0	0.09	0.04	0.05	0.06	0.04	0.07	0.01	0.1	0.09	0.06	0.16	0.19
Cupriavidus	0.01	0.21	0.1	0.02	0.09	0.04	0.15	0.03	0.09	0.11	0.03	0.15	0	0.12	0.02	0.08	0.11	0.2	0.12	0.09	0.03	0.07	0.01	0.01	0.01	0.02	0.1	0.12	0.05	0	0.04	0	0.01	0.12	0.01	0.01	0.1	0.01	0.01	1.53	0.09	0.01	0	0.12	0
Marinobacterium	0	0	0	0	0	0	0	0	0	0.02	0	0	0	0	0	0	0	0	0.01	0	0	0	0	0	0	0	0	0	0	4.21	0	0	0	0	0	0	0	0	0	0	0	0	0	0	0
Arthrobacter	0	0.01	0	0	0	0.01	0	0	0	0.02	0.39	0.32	0.02	0.05	0.18	0.21	0.15	0.1	0.16	0.07	0.37	0.23	0.01	0.01	0.03	0	0.01	0.22	0.05	0.07	0	0.01	0	0.09	0.16	0.11	0.12	0.12	0.1	0	0.14	0.08	0.21	0.21	0.14
Aquincola	1.19	0.31	0.06	0.1	0.11	0.12	0.4	0.26	0.08	0.01	0	0.02	0.09	0.06	0	0	0	0	0	0	0	0	0.01	0.01	0.07	0.02	0.01	0	0	0	0.14	0.02	0.08	0.07	0.01	0.15	0.08	0.09	0.11	0.08	0.02	0.02	0.09	0.19	0.03
Nordella	0.04	0.01	0.06	0.01	0	0.01	0.01	0.01	0.01	0.01	0.17	0.12	0.11	0.01	0.22	0.11	0.06	0.06	0.06	0.12	0.11	0.06	0.01	0.07	0.14	0.56	0.7	0.15	0.04	0	0.03	0.01	0	0.11	0.05	0.02	0.02	0.08	0.09	0.1	0.11	0.06	0.02	0.13	0.08
Xanthomonas	0	0	0	0	0	0	0.01	0	0	0	0.01	0.06	0	0.14	0.01	0.01	0.01	0	0.01	0.12	0.05	0.02	0	0.04	0.01	0.01	0	0.01	0.01	0.35	0	0.05	0.01	0.6	0.06	0.08	0.01	0.17	0.01	0	0.21	0.67	0.02	0.09	0.91
Planctomyces	0.07	0.02	0.03	0.02	0.04	0.01	0.08	0.01	0.04	0.07	0.16	0.04	0.06	0.09	0.1	0.14	0.09	0.1	0.04	0	0.11	0.12	0.07	0.08	0.07	0.17	0.18	0.05	0.06	0.59	0.02	0.02	0	0	0.02	0.08	0.02	0.04	0.09	0.34	0.13	0.05	0.1	0.06	0.07
Methylophilus	0	0	0	0	0	0	0.01	0.05	0	0.02	0.08	0.23	0	0.04	0.03	0	0	0	0	0	0.01	0.01	0	0	0	0.01	0.01	0.01	0.02	0.01	0.04	0.01	0	1.29	0.44	0.11	0.14	0.09	0.12	0.02	0.14	0.14	0.02	0.5	0.12
Anaeromyxobacter	0.01	0.01	0.06	0.02	0	0	0	0.01	0.02	0.32	0	0.01	0	0.14	0	0.01	0.01	0	0.01	0.04	0.06	0.03	0.06	0.05	0.08	0	0	0.01	0.01	0.04	0	0	0	0.29	0.05	0.21	0.46	0.36	0.49	0	0.02	0.57	0.15	0.03	0.03
Acidothermus	0.84	0.05	0.81	0.06	0.05	0	0.05	0	0.04	0.01	0	0	0.33	0.1	0.01	0	0	0	0	0	0	0.01	0.34	0.19	0.36	0.01	0	0	0.01	0	0.01	0	0.02	0.01	0	0.04	0.01	0.1	0.03	0.01	0.02	0	0.11	0.04	0
Noviherbaspirillum	0.01	0.04	0.03	0.03	0.07	0.03	0.02	0.05	0.21	0	0.08	0.09	0.01	0	0.12	0.03	0.02	0.01	0.01	0.03	0.02	0.02	0.02	0.03	0.07	0.01	0	0.03	0.01	0.06	0	0	0.02	0.29	0.16	0.62	0.29	0.16	0.16	0.04	0.25	0.02	0.14	0.11	0.16
Azoarcus	0.04	0.04	0.05	0.02	0.1	0.03	0.14	0	0.04	0.03	0.03	0.04	0	0	0.01	0.05	0.06	0.09	0.06	0.06	0.01	0.02	0	0	0	0.02	0.07	0	0	1.55	0	0	0	0	0	0	0	0	0.01	0.01	0	0.83	0.01	0	0
Pseudoxanthomonas	0.01	0.01	0.01	0	0	0	0.01	0.01	0	0	0.01	0.02	0	0.01	0.05	0.1	0.1	0.02	0.15	0.95	0.1	0.05	0	0	0	0.01	0.01	0.04	0.07	0	0.04	0.04	0	0.04	0	0.02	0.02	0	0	0.01	0.45	0	0.01	0.36	0.63
Thermomonas	0	0.01	0	0	0	0	0.01	0.01	0	0.03	0.14	0.06	0	0.05	0.34	0.28	0.21	0.06	0.27	0.84	0.07	0.09	0	0.01	0.01	0.01	0	0	0.06	0.02	0	0	0	0.22	0	0.06	0.08	0.11	0.05	0	0.1	0.03	0.02	0.02	0.08
AKYG587	0	0	0	0	0	0	0	0	0	0.01	0.17	0.26	0	0	0.43	0.29	0.22	0.19	0.34	0.42	0.13	0.18	0	0	0	0	0	0.27	0.24	0.11	0	0	0	0	0.01	0.01	0	0	0.02	0	0	0.02	0	0	0
Candidatus_Nitrosotalea	0	0	0	0	0	0	0	0	0	0.17	0	0	0	2.54	0	0	0	0	0	0	0	0	0.14	0.29	0.03	0	0	0	0	0	0	0	0	0	0.01	0.05	0.02	0	0.01	0	0.01	0.01	0.01	0	0.01
Chryseobacterium	0.04	1.05	0.61	0.18	0.06	0.04	0.06	0.06	0.18	0.02	0.01	0.02	0	0.06	0.03	0	0.02	0	0	0.05	0	0	0	0	0	0	0	0.06	0.18	0.01	0.19	0	0.01	0.06	0.01	0.02	0.03	0	0.01	0	0.01	0.01	0.02	0.01	0.01
Pedomicrobium	0.01	0.03	0.06	0.01	0.01	0.01	0	0	0.03	0	0.04	0.01	0	0.01	0.21	0.08	0.17	0.08	0.17	0.18	0.09	0.14	0	0.01	0	0.27	0.36	0.05	0.01	0	0.19	0.09	0	0.1	0.09	0.06	0.05	0.04	0.06	0.08	0.05	0.06	0.02	0.02	0
Castellaniella	0.06	0	0	0	0	0	0.12	0	0	0	0	0	0	0	0	0	0	0	0	0	0	0	0	0	0	0	0	0.01	0	0	0	0	0	0.18	0	0.03	0	0.58	0.13	0.95	0.39	0.13	0.24	0.05	0.05
Tepidicella	0	0	0	0	0	0	0	0	0	0	0	0	0	0	0	0	0	0	0	0	0	0	0	0	0	0.01	0.01	0	0	0.09	2.67	0.05	0	0	0	0	0	0	0	0	0.02	0.02	0	0	0.04
Rhodomicrobium	0.23	0.04	0.02	0	0	0	0.02	0	0	0	0	0	0	0	0.02	0.01	0.02	0.01	0.02	0.01	0.05	0.03	0	0	0	0.55	0.66	0.01	0	0	0.01	1.06	0	0	0	0	0	0	0	0.05	0	0	0	0	0.02
Tahibacter	0.09	0	0	0	0.01	0	0.19	0.01	0	0.01	0.05	0.06	0.04	0.12	0.02	0.02	0.01	0.03	0.06	0.06	0.06	0.03	0	0	0	0.31	0.87	0.03	0.01	0	0.02	0.19	0.06	0.05	0.01	0.01	0.02	0.11	0.03	0.03	0.02	0	0.01	0.06	0.06
Chthonomonas	0	0.02	0.03	0	0	0	0	0	0	0.07	0.05	0.04	0.05	0.39	0.02	0.01	0.02	0	0	0	0	0.01	0.31	0.26	0.05	0.01	0.01	0.04	0.05	0	0	0	0	0.01	0.04	0.07	0.18	0.07	0.06	0	0.11	0.05	0.56	0.13	0.03
Aeromicrobium	0	0	0	0	0	0	0.01	0	0	0	0.05	0.14	0	0.01	0.36	0.09	0.08	0.03	0.08	0.06	0.02	0.09	0	0	0	0.35	0.14	0.42	0.16	0.02	0	0.03	0	0.03	0.09	0.07	0	0.03	0.03	0.06	0.02	0.03	0.04	0.09	0.12
Telmatobacter	0.03	0.17	0.27	0.1	0.05	0.01	0.04	0	0.21	0.05	0	0	0.06	0.12	0	0.02	0	0.02	0	0.01	0	0.01	0.73	0.25	0.12	0	0	0.02	0	0	0.01	0	0	0	0	0.01	0	0.01	0.01	0.01	0.02	0	0.31	0.01	0
Gemmata	0	0.02	0.02	0.04	0.02	0	0	0.03	0.07	0.04	0.07	0.07	0.05	0.05	0.05	0.06	0.06	0.05	0.09	0.02	0.04	0.06	0.02	0.02	0.03	0.1	0.06	0.05	0.11	0.05	0	0	0	0.01	0.16	0.16	0.14	0.09	0.06	0.09	0.07	0.16	0.13	0.13	0.12
Hirschia	0	0	0	0	0	0	0	0	0	0	0.04	0.03	0.01	0	0.1	0.16	0.27	0.02	0.11	0.1	0.13	0.12	0	0	0	0.62	0.44	0.1	0.11	0.01	0	0.02	0	0.01	0.03	0	0	0.04	0.06	0	0.01	0.01	0	0.04	0.07
Geobacter	0	0.08	0.14	0.02	0.02	0.01	0.01	0.01	0.02	1.4	0	0.01	0	0.02	0	0.06	0.01	0.21	0.08	0.03	0.03	0.02	0.01	0	0.02	0	0	0	0	0.31	0	0	0.01	0	0	0	0	0	0	0	0	0.11	0.01	0	0
Altererythrobacter	0	0.02	0.02	0.03	0	0	0.11	0	0.01	0	0.05	0.06	0.01	0.06	0.08	0.07	0.08	0.08	0.06	0.29	0.13	0.09	0	0.01	0.01	0.03	0.07	0.08	0.09	0.14	0.08	0.1	0	0.15	0.06	0.06	0.04	0.04	0	0.03	0.14	0.06	0.01	0.03	0.09
Rhizobacter	0.02	0.2	0.03	0	0	0.04	0.05	0	0.04	0	0	0.02	0.03	0.04	0	0.02	0.01	0.03	0.01	0.01	0.02	0.01	0	0.01	0.05	0.29	0.2	0.02	0	0	0.09	0.01	0.28	0.04	0.51	0.05	0.14	0	0	0.06	0.02	0.03	0.05	0.01	0.07
Methylobacillus	0.01	0	0.01	0	0	0	0.19	0	0.01	0	0.1	0.03	0.01	0.01	0.09	0.12	0.08	0.04	0.03	0.08	0.04	0.04	0	0	0	0.01	0.02	0.01	0.38	0.01	0.26	0.46	0.01	0.09	0.02	0	0.01	0.05	0	0	0.04	0.01	0	0.03	0.2
Candidatus_Koribacter	0	0.04	0.07	0.01	0.04	0	0	0.01	0.05	0.68	0	0.01	0.01	0.12	0.01	0	0	0	0.01	0.03	0	0.01	0.35	0.57	0.17	0	0	0.01	0.01	0	0	0	0.01	0	0.01	0.01	0.03	0	0.01	0	0.01	0.14	0.04	0.01	0.01
Caulobacter	0.07	0.1	0.05	0.06	0	0.01	0.08	0.06	0.07	0.04	0.03	0.03	0.02	0.06	0	0.01	0.05	0	0	0.02	0.01	0.01	0.02	0	0	0.07	0.15	0.02	0.1	0	0.01	0.15	0.03	0.12	0.01	0.07	0.08	0.03	0.01	0.35	0.12	0.03	0.06	0.16	0.05
Asticcacaulis	0.36	0.3	0.12	0.03	0.04	0	0.18	0.01	0.06	0.02	0	0	0.13	0.02	0	0	0.02	0	0.01	0.01	0	0	0	0.02	0	0	0	0	0	0	0.19	0.02	0.04	0.02	0	0.03	0.05	0.05	0.07	0.42	0.07	0.01	0.04	0.03	0.05
OM27_clade	0	0	0	0	0	0	0	0.01	0	0.01	0.01	0.07	0.01	0.04	0.14	0.18	0.17	0.38	0.15	0.09	0.08	0.18	0	0	0	0.11	0.01	0.04	0.06	0.01	0.01	0	0	0.07	0.06	0.05	0.04	0.04	0.07	0	0.04	0.06	0.02	0.07	0.12
SM1A02	0	0	0	0	0	0	0	0	0	0.24	0.09	0.15	0	0.16	0.09	0.08	0.14	0.08	0.13	0.14	0.06	0.1	0.01	0.02	0.04	0.05	0.03	0.2	0.26	0.16	0	0	0	0	0	0.02	0	0	0.01	0	0.01	0.07	0.01	0.02	0
Parafilimonas	0	0	0.01	0	0	0	0	0	0	0.53	0.06	0.12	0	0.1	0.03	0.08	0.04	0.19	0.11	0.14	0.05	0.02	0.05	0.18	0.18	0	0	0.02	0.04	0.08	0	0	0	0.04	0.01	0.03	0.01	0.05	0.03	0.01	0	0.03	0.03	0.02	0.06
Aquabacterium	0.2	0.01	0	0.01	0.01	0.01	0.01	0.01	0.06	0.05	0.02	0.02	0.18	0.03	0	0.03	0.06	0	0.07	0	0.06	0.04	0.02	0.05	0.02	0.42	0.21	0.01	0.01	0	0.03	0.01	0.01	0.01	0.05	0.06	0.04	0.03	0.14	0.02	0.07	0.03	0.06	0.12	0.03
Adhaeribacter	0	0	0	0	0	0	0	0	0	0	0.36	0.25	0	0	0.43	0.05	0.1	0.21	0.09	0.22	0.16	0.06	0	0	0.01	0.01	0	0.03	0.05	0.07	0	0	0	0.01	0.07	0	0	0	0.02	0	0.01	0.03	0	0.01	0.04
Azohydromonas	0.06	0.2	0.41	0.26	0.25	0.03	0.18	0.11	0.01	0.02	0.01	0.04	0.02	0.04	0.01	0.01	0	0	0.01	0.01	0.02	0.01	0	0.01	0.02	0	0	0	0	0	0.03	0	0.03	0.06	0.02	0.11	0.02	0.03	0.01	0.01	0	0.1	0.02	0.04	0.01
endophytic_bacterium_C05	0	0	0.09	0	0.01	2.03	0.06	0.01	0	0	0	0	0	0	0	0	0	0	0	0	0	0	0	0	0	0	0	0	0	0	0	0	0	0	0	0	0	0	0	0	0	0	0	0	0
Ideonella	0.41	0.08	0.02	0.03	0.09	0.03	0.15	0.02	0	0.07	0.07	0.05	0	0.02	0.02	0.04	0	0.01	0.02	0	0.03	0.06	0	0	0	0.27	0.35	0	0	0.01	0.01	0.03	0	0.06	0.04	0	0	0.01	0.03	0	0	0.04	0	0.03	0.06
Fulvimonas	0.03	0	0.02	0.01	0.05	0.33	0.49	0.22	0.51	0	0	0	0	0.01	0	0	0	0	0	0	0	0	0	0	0	0	0	0	0	0	0	0	0	0	0	0.01	0	0	0.02	0	0.28	0.05	0.01	0	0.04
Marmoricola	0.06	0.03	0.03	0	0	0	0	0.01	0.02	0.01	0.01	0.06	0.06	0.03	0.2	0.01	0.08	0.01	0.07	0.02	0.03	0.04	0	0	0.02	0.01	0.04	0.1	0.05	0.05	0	0.01	0	0.05	0.08	0.16	0.13	0.12	0.09	0	0.09	0.05	0.05	0.11	0.07
Pontibacter	0.01	0	0	0	0	0	0	0	0	0	0.15	0.03	0	0	0.26	0.04	0.02	0.02	0.04	0.14	0.12	0.04	0	0	0	0	0	0.02	0	1.08	0	0	0	0	0	0	0	0.01	0.01	0	0.02	0.01	0	0.01	0.03
Amycolatopsis	0.05	0.08	0.08	0	0.04	0.01	0.1	0	0.01	0.02	0.01	0.01	0.05	0.04	0	0.04	0.01	0	0.05	0.01	0	0.01	0.01	0	0	0.05	0.08	0.01	0	0	0	0	0	0.05	0.08	0.18	0.07	0.12	0.1	0.12	0.23	0.02	0.12	0.09	0.08
Stenotrophomonas	0	0.05	0.01	0	0.02	0	0.02	0	0.03	0	0.01	0	0	0.07	0	0.01	0	0	0	0.35	0	0	0	0	0	0	0	0.04	0.01	0.13	0.29	0.08	0	0.09	0.04	0.05	0.01	0.05	0.04	0	0.09	0	0.02	0.14	0.36
Ferrovibrio	0.09	0.02	0	0	0.01	0	0.02	0	0.01	0.01	0.01	0	0	0	0.02	0	0.03	0.01	0.01	0.05	0.01	0.01	0	0	0	0.16	0.45	0	0.01	0.03	0.42	0.4	0	0.01	0	0	0.02	0	0	0.05	0.08	0.01	0.01	0.01	0.03
Cryobacterium	0	0	0.02	0.01	0.01	0	0	0	0.01	0.01	0.07	0.07	0	0.02	0.06	0	0.01	0.01	0.03	0.01	0	0	0.04	0.08	0.06	0	0	0.02	0.07	0	0	0	0.01	0.15	0.07	0.15	0.15	0.12	0.16	0	0.14	0.08	0.06	0.15	0.12
Flavitalea	0	0	0	0.01	0	0	0	0	0	0.01	0.14	0.03	0	0.02	0.27	0.06	0.08	0.03	0.03	0.61	0.15	0.13	0	0	0	0.03	0	0.07	0.05	0	0	0	0	0.02	0.02	0	0	0	0.08	0	0.01	0.03	0	0.04	0.03
Pedobacter	0.03	0.02	0.08	0	0	0	0	0	0	0.02	0.03	0.08	0.04	0.05	0.12	0.03	0.04	0.02	0.01	0.35	0.13	0.01	0.04	0.04	0.08	0	0	0	0.01	0.01	0.01	0.02	0.02	0.12	0	0.01	0.02	0.02	0.06	0	0.25	0	0.07	0.03	0.06
Armatimonas	0.33	0.17	0.72	0.1	0.04	0.02	0.04	0	0.24	0	0	0	0.11	0	0	0	0	0	0	0	0	0	0	0	0	0	0.01	0	0	0	0.06	0	0.05	0	0	0	0	0	0	0.02	0	0	0.02	0	0
Microbispora	1.32	0.01	0	0	0	0	0.02	0	0	0	0.05	0.01	0	0.01	0	0.01	0	0	0.01	0	0	0.03	0	0	0	0.02	0.31	0.04	0	0	0	0	0	0	0	0	0.01	0	0.02	0.02	0	0	0	0.01	0.02
Chromobacterium	0.06	0.05	0.13	0.01	0.3	0.03	0.1	0.11	0	0.74	0	0	0	0	0	0.02	0.01	0.03	0.01	0	0	0.02	0.01	0	0	0	0	0	0	0	0	0	0.04	0	0	0	0	0	0	0	0	0.2	0	0.02	0
Pseudospirillum	0	0	0	0	0	0	0	0	0	0	0.03	0.01	0	0.03	0.03	0.13	0.25	0.02	0.05	0.09	0.06	0.41	0	0.01	0	0.07	0.15	0.01	0.11	0.09	0	0	0	0.04	0.01	0	0.01	0.01	0.05	0	0.08	0.04	0	0.01	0.06
Rivibacter	0.15	0.19	0.07	0.45	0.16	0.21	0.4	0.03	0.04	0.01	0	0	0	0	0	0	0	0.01	0	0.02	0	0	0	0	0	0.01	0.02	0	0	0.02	0	0.02	0	0	0.01	0	0.01	0	0	0.01	0	0	0	0	0
Pelomonas	0.03	0.08	0.01	0	0.02	0.01	0.04	0.03	0.03	0.03	0.03	0.09	0.05	0.03	0.04	0	0.02	0	0	0	0	0	0	0.02	0.01	0.01	0.12	0.01	0.03	0	0.01	0	0.04	0.04	0.11	0.26	0.09	0.06	0.04	0.01	0.06	0.02	0.05	0.19	0.1
Sphingobium	0.05	0.2	0.07	0.04	0	0.02	0.07	0.01	0.03	0.02	0.07	0.07	0	0.04	0.02	0.02	0.04	0	0.01	0	0	0	0	0	0	0	0.03	0.03	0	0.01	0.02	0.03	0.02	0.05	0.04	0.03	0.09	0.02	0.11	0.09	0.1	0.24	0.01	0.03	0.07
Streptacidiphilus	0.12	0.27	0.12	0	0.08	0	0.07	0.01	0.03	0	0	0.01	0.14	0.01	0.02	0	0.02	0	0	0	0.01	0.01	0	0	0.01	0.17	0.07	0.01	0	0	0.02	0.42	0	0.01	0	0.01	0	0.01	0.02	0.04	0.04	0.02	0	0.01	0.02
C1-B045	0	0	0	0	0	0	0	0	0	0	0	0.01	0	0	0	0	0	0	0	0	0	0	0	0	0	0	0	0	0	1.76	0	0	0	0	0	0	0	0	0	0	0	0	0	0	0
Pandoraea	0	0.02	0.05	0	0.02	0.03	0.12	0.66	0.77	0.01	0	0.01	0	0	0	0	0	0	0	0	0	0	0	0	0	0	0	0	0	0	0	0	0.01	0	0	0	0	0	0	0	0	0	0	0	0
Segetibacter	0.01	0.02	0	0	0	0	0	0	0	0.05	0.26	0.28	0	0.07	0.24	0	0.04	0	0	0.03	0.04	0.05	0	0.01	0	0	0	0.02	0.01	0.01	0	0	0	0.06	0.02	0.04	0.1	0.02	0	0	0.11	0.01	0.09	0.07	0.03
Desulfuromonas	0	0	0	0	0	0	0	0	0	0	0	0.02	0	0	0	0	0.03	0.03	0.01	0	0	0	0	0	0	0	0	0	0	1.6	0	0	0	0	0	0	0	0	0	0	0	0	0	0	0
Labrys	0.03	0.35	0.17	0.12	0.11	0.02	0.01	0	0.24	0	0	0.01	0.05	0.01	0.01	0.02	0.05	0.01	0.01	0.03	0.02	0.02	0.01	0	0	0.04	0.01	0.01	0.03	0	0	0	0.03	0.02	0	0	0.01	0	0.01	0.19	0.01	0	0.01	0.01	0
Acidiferrobacter	0	0	0	0	0	0	0	0	0	0.1	0.02	0.03	0	0.03	0.3	0.02	0.01	0.04	0.01	0.04	0.04	0.06	0	0.03	0	0.03	0	0.27	0.07	0.1	0	0.01	0	0.1	0.02	0	0	0.01	0.01	0.01	0.02	0.01	0.03	0.02	0.22
Nannocystis	0.02	0	0	0	0	0	0	0	0	0	0.02	0.01	0	0	0.23	0.16	0.13	0.07	0.1	0.1	0.09	0.17	0	0	0	0.08	0.01	0.02	0	0.09	0.02	0.05	0	0.04	0.02	0	0	0	0.04	0	0.03	0.04	0	0.09	0.02
Sporichthya	0	0.01	0	0	0	0.01	0	0	0.02	0.01	0.07	0.08	0	0.03	0.07	0.05	0.07	0	0	0.03	0.03	0.06	0	0.01	0	0.01	0	0.04	0.04	0.02	0	0	0	0.11	0.02	0.14	0.18	0.02	0.07	0	0.03	0.03	0.02	0.24	0.04
Duganella	0	0.03	0	0.01	0.01	0.03	0.02	0.23	0.03	0	0	0	0.01	0.3	0	0	0	0	0	0	0	0	0.01	0	0	0	0	0	0	0	0.01	0	0.01	0.11	0.08	0.03	0.2	0.02	0.07	0.01	0.13	0.02	0.01	0.14	0.03
Leifsonia	0.11	0.09	0.26	0.02	0.21	0.01	0.03	0.11	0.44	0.01	0	0	0.02	0	0.01	0	0	0	0	0	0.02	0	0	0	0	0.01	0	0	0	0.03	0.02	0	0.06	0	0	0	0	0.01	0	0.03	0	0	0.02	0	0.01
Ramlibacter	0.06	0.09	0.14	0.09	0.23	0.02	0.07	0.03	0.05	0	0	0.01	0	0.06	0	0	0.01	0	0.01	0.03	0.01	0.01	0	0	0.03	0.02	0.05	0	0	0	0.01	0	0.04	0.06	0.02	0.02	0.02	0.02	0.01	0.01	0.02	0.15	0.02	0.08	0.01
Actinophytocola	0	0	0	0	0	0	0	0	0	0	0	0	0	0	0.02	0	0	0	0	0	0.06	0	0	0	0	0.03	0.01	0.03	0.02	0	0.17	0.84	0	0.04	0.06	0.03	0.01	0.03	0.03	0.01	0	0	0.03	0.01	0.08
Parapusillimonas	0	0	0	0	0	0	0	0	0	0	0	0	0	0	0	0.01	0	0	0	0	0.01	0	0	0	0	0	0	0	0	0	0	0	0	0.02	0.02	0.01	0	0.18	0.03	0.32	0.06	0.44	0.12	0	0.29
Marinicella	0	0	0	0	0	0	0	0	0	0	0	0.02	0	0.06	0.06	0.01	0.13	0.12	0.07	0.06	0.06	0.08	0	0	0.01	0.01	0.02	0.01	0	0.74	0	0	0	0	0	0	0	0	0	0	0	0.01	0	0	0
Sandaracinus	0	0	0.01	0	0	0	0.03	0	0	0	0.04	0.04	0	0.04	0.06	0.12	0.06	0.07	0.04	0.05	0.05	0.1	0.01	0	0	0.02	0.02	0.02	0	0.09	0	0	0	0.06	0.02	0.18	0.05	0.08	0.06	0	0.02	0.04	0.01	0.03	0.01
Sphaerotilus	0	0.27	0	0	0	0	0.01	0	0	0	0	0.01	0.03	0.05	0	0	0	0.01	0	0	0	0	0	0	0	0.01	0	0	0	0	0.06	0.28	0.01	0.04	0	0.04	0.03	0.02	0.06	0.31	0.01	0	0.02	0.04	0.1
Zeaxanthinibacter	0	0	0	0	0	0	0	0	0	0	0	0	0	0	0	0	0	0	0	0	0	0	0	0	0	0	0	0	0	1.37	0	0	0	0	0	0	0	0	0	0	0	0	0	0	0
Chryseolinea	0.04	0	0	0	0	0	0.01	0.01	0	0	0.01	0.04	0.01	0.02	0.01	0.04	0.02	0.02	0.04	0.07	0	0.03	0	0	0	0.03	0.11	0.01	0	0.1	0.02	0.24	0	0.01	0.03	0.06	0.02	0.07	0.09	0.01	0.03	0.02	0.02	0.07	0.05
Leptothrix	0.17	0.02	0	0.03	0.02	0.01	0.04	0.01	0.03	0.03	0.01	0.05	0.01	0.02	0.01	0.02	0.02	0.02	0.04	0.07	0.01	0.01	0.02	0	0	0.05	0.12	0	0.01	0.02	0	0.05	0	0.13	0.06	0.01	0.01	0.02	0.01	0	0.03	0.06	0.02	0.05	0.02
Thiobacillus	0	0	0	0	0	0	0	0	0	0.38	0	0	0	0.01	0	0	0	0	0	0.01	0	0	0	0	0	0	0	0	0	0.38	0	0	0	0.38	0	0	0	0	0	0.01	0.02	0	0	0.08	0.05
Granulicella	0.07	0.03	0.04	0.01	0	0.01	0.02	0	0.03	0.01	0	0	0.19	0.08	0	0	0	0	0	0	0	0	0.5	0.15	0.05	0	0	0	0.01	0	0	0	0	0.01	0	0.01	0	0.01	0	0.02	0	0	0.05	0	0.01
Microvirga	0	0	0.01	0	0	0	0	0	0	0	0.07	0.04	0.01	0	0.1	0.06	0.13	0.02	0.08	0.08	0.12	0.07	0	0	0.02	0.04	0.01	0.03	0.03	0.02	0	0.01	0	0.06	0.02	0	0	0.02	0	0.02	0.07	0.04	0.01	0.06	0.05
Panacagrimonas	0	0	0	0	0	0	0	0	0	0	0.05	0.14	0	0.01	0.03	0.09	0.08	0.02	0.05	0.01	0	0.02	0	0	0	0.01	0.01	0.01	0.06	0.01	0	0	0	0.1	0.04	0.13	0.07	0.03	0.04	0	0.04	0.05	0.02	0.07	0.07
Legionella	0.04	0.02	0.05	0	0.02	0	0.02	0.02	0.02	0	0.02	0	0.02	0.01	0.02	0	0	0	0	0	0	0.01	0	0.01	0.03	0.02	0.05	0	0	0.01	0	0	0.01	0.02	0	0	0.01	0	0.01	0.78	0.02	0.01	0	0	0.01
Janthinobacterium	0	0.02	0	0	0.02	0.02	0	0.14	0.07	0	0	0.01	0	0	0	0.01	0	0	0	0	0.01	0.01	0	0	0	0	0	0	0	0	0	0	0	0.03	0	0.01	0.02	0.02	0.39	0.01	0	0.01	0.02	0.43	0
Taibaiella	0.01	0	0	0	0	0	0.04	0	0	0	0.03	0.04	0	0.02	0.05	0.08	0.15	0.01	0.1	0.14	0.05	0.07	0	0.01	0	0.01	0.01	0	0.02	0	0.02	0	0	0.06	0.01	0.01	0.07	0	0.04	0	0.05	0.02	0.03	0.03	0.06
Methylophaga	0	0	0	0	0	0	0	0	0	0	0	0	0	0	0	0	0	0	0	0	0	0	0	0	0	0	0	0	0	1.23	0	0	0	0	0	0	0	0	0	0	0	0	0	0	0
Xylophilus	0	0	0	0	0	0	0	0	0	0	0.21	0.23	0.01	0.12	0.03	0	0	0	0.01	0.02	0.01	0	0	0	0	0	0.05	0.01	0.01	0	0	0.02	0	0.11	0.01	0.03	0.08	0.03	0.01	0	0.01	0.11	0	0.05	0.05
Herpetosiphon	0	0	0	0	0	0	0	0	0	0.02	0.03	0.05	0	0.07	0.09	0.03	0.04	0.01	0.04	0.03	0.06	0.04	0	0	0	0	0.01	0.03	0.04	0	0	0.07	0	0.06	0.13	0.02	0.04	0.02	0.01	0.01	0.05	0.12	0.01	0.04	0.02
Bosea	0.01	0	0	0	0.01	0	0.03	0.01	0	0	0.01	0.01	0	0.01	0.02	0	0.02	0	0.01	0	0.03	0.02	0.01	0.01	0	0.01	0.04	0.01	0.02	0	0.02	0.01	0.01	0.06	0.03	0.02	0.04	0.04	0.05	0.39	0.03	0.03	0.06	0.07	0.03
Clostridium_sensu_stricto_1	0	0	0.01	0	0	0	0	0	0.01	0.02	0	0	0	0	0	0	0	0	0	0	0	0	0.01	0.04	0	0	0	0	0	0	1.06	0	0	0	0	0	0	0	0	0.01	0	0	0	0	0
Hamadaea	0	0.01	0	0	0	0	0	0	0	0	0	0	0	0.01	0.01	0	0	0	0	0	0	0	0	0	0.01	0.02	0.04	0.04	0.06	0	0	0	0	0.09	0.09	0.23	0.07	0.15	0.07	0.03	0.06	0.01	0.01	0.03	0.1
Pir4_lineage	0	0.01	0	0	0	0	0.01	0	0	0.02	0.02	0.01	0	0	0.03	0.05	0.05	0	0.01	0	0.01	0.06	0	0	0	0.26	0.32	0.02	0.04	0	0.04	0.02	0	0	0	0.01	0.01	0	0.01	0.06	0.01	0.01	0	0.01	0.01
Inhella	0.06	0	0.11	0.03	0	0	0	0	0	0	0.01	0	0	0	0	0.05	0.07	0.02	0.03	0.03	0.06	0.11	0	0	0	0.3	0.13	0.03	0.01	0	0	0.05	0	0	0	0	0	0	0	0	0	0	0	0.01	0
Uliginosibacterium	0	0.08	0.03	0.02	0.04	0.01	0	0	0.01	0.03	0	0.02	0	0.03	0.06	0	0	0	0	0.01	0.02	0.06	0	0	0	0	0	0.03	0.03	0.01	0	0.04	0.04	0	0	0.03	0.04	0.01	0.01	0.03	0.06	0.23	0.05	0.07	0
Spirilliplanes	0	0	0.01	0	0	0	0.01	0	0	0	0	0	0.1	0.02	0.04	0.02	0.01	0	0	0	0	0	0	0	0	0.01	0.02	0	0	0	0	0.64	0	0.01	0	0	0	0	0.01	0.17	0	0	0.01	0	0.01
Kribbella	0	0	0	0	0	0	0	0	0	0	0.01	0	0	0	0.14	0.02	0.03	0.02	0.01	0.02	0.04	0.04	0	0.01	0	0.16	0.04	0.04	0.04	0	0	0.11	0	0.05	0.01	0.01	0.02	0.03	0.02	0.03	0.04	0.02	0.02	0.04	0.03
Conexibacter	0.36	0	0.1	0	0.03	0	0	0	0	0	0	0	0.17	0.01	0.02	0	0.02	0	0	0.01	0.01	0.01	0.03	0.01	0.01	0	0.02	0.01	0	0.01	0	0	0.01	0.04	0	0.04	0	0.01	0.02	0	0.02	0	0.04	0	0.02
Fluviicola	0.01	0	0	0	0.01	0	0	0	0	0	0.01	0.08	0	0	0.11	0.05	0.02	0	0.01	0.07	0.01	0.01	0	0	0	0	0	0.02	0.02	0.06	0.01	0.35	0	0.04	0	0.02	0.03	0.01	0.01	0	0.01	0.04	0.01	0	0
Bauldia	0	0	0.06	0.01	0.01	0	0.01	0.03	0.01	0.06	0.02	0.06	0	0.02	0	0	0	0.01	0.01	0.05	0.04	0.03	0.01	0.04	0.12	0.04	0.03	0.03	0.04	0.03	0	0	0	0.03	0	0.02	0.03	0.04	0.03	0	0.02	0	0.03	0.02	0.03
GAL15	0	0	0	0	0	0	0	0	0	0.03	0.34	0.17	0	0.21	0.01	0	0.01	0	0.01	0.01	0	0	0.02	0	0.02	0	0	0	0.01	0.06	0	0	0	0	0	0	0.01	0	0	0	0.01	0.01	0.02	0.02	0.02
Acidobacterium	0.05	0	0	0.01	0	0	0	0	0	0	0.01	0.01	0	0.01	0	0	0	0	0	0	0	0	0.03	0.01	0.01	0	0	0	0	0	0	0	0	0	0.17	0.02	0	0.16	0.04	0	0.11	0	0.1	0.07	0.18
Sphaerisporangium	0.25	0.06	0	0.01	0	0.01	0.21	0	0.01	0	0.01	0	0.3	0	0.01	0	0	0	0.02	0.01	0	0	0	0	0	0.01	0	0	0	0	0	0	0	0	0.01	0	0.01	0.04	0.01	0	0	0	0	0	0
Kibdelosporangium	0	0	0	0	0	0	0	0	0	0	0.01	0.01	0	0.02	0.01	0	0	0	0	0	0.01	0.03	0	0	0	0.02	0.04	0.03	0.02	0	0	0.4	0	0.05	0	0.01	0.01	0.01	0.11	0.01	0.04	0.01	0.05	0.02	0.05
Inquilinus	0	0.01	0.21	0.01	0.01	0	0	0	0.01	0.01	0	0.01	0.08	0	0	0	0.07	0.01	0	0	0	0.02	0.02	0.03	0.03	0.08	0.01	0	0	0	0	0	0	0.05	0.01	0.02	0.03	0.01	0.01	0.08	0.03	0	0.01	0.04	0.03
Xenophilus	0	0.03	0.01	0.01	0.01	0	0.01	0.03	0.06	0.2	0	0	0.04	0.2	0.01	0.01	0.01	0	0.03	0.02	0.01	0.01	0.02	0	0.01	0.01	0.03	0	0	0	0.01	0	0	0.02	0.01	0.03	0	0.02	0.04	0	0	0	0.02	0.01	0.01
Vogesella	0.01	0.01	0.13	0.03	0.07	0	0.02	0	0.1	0.19	0	0	0	0.01	0	0	0	0	0	0	0	0	0.05	0.12	0.16	0	0	0	0	0	0	0	0	0	0	0.01	0	0.01	0	0	0	0.01	0	0.01	0
Cellvibrio	0	0	0	0	0	0	0	0	0	0.02	0.02	0.03	0	0.03	0.03	0.01	0	0	0.02	0.1	0.03	0.01	0.01	0	0	0.01	0	0	0.01	0.01	0	0.02	0	0.06	0.01	0.09	0.11	0.03	0.06	0	0.03	0.01	0.1	0.02	0.05
Methylobacterium	0.03	0	0.03	0	0	0	0	0.01	0.02	0.02	0.07	0.05	0	0.05	0.02	0	0.04	0.02	0	0	0	0	0.02	0.02	0.01	0	0	0.06	0.02	0.01	0	0	0	0.09	0.02	0.04	0.04	0.02	0.01	0.02	0.01	0.04	0.05	0.04	0.04
Asteroleplasma	0.03	0.01	0.01	0	0.01	0	0.02	0	0	0.01	0	0.01	0.1	0.04	0	0.03	0	0	0.02	0	0.02	0.04	0.03	0.03	0.05	0	0.05	0	0	0	0.07	0	0	0	0.03	0.05	0.03	0.03	0.02	0.12	0.02	0	0.01	0	0.02
Dechloromonas	0.02	0.02	0.05	0	0.01	0.01	0.01	0	0	0	0	0	0	0	0	0	0	0.03	0.01	0	0	0	0	0	0	0	0	0	0	0.01	0	0	0	0	0	0	0	0	0	0	0	0.73	0	0	0
Lentzea	0	0	0	0	0	0	0.01	0	0	0	0.05	0.02	0	0	0.06	0	0	0.02	0.01	0	0.02	0.04	0	0	0	0.12	0.07	0	0	0	0.01	0.25	0	0.01	0	0.02	0	0.01	0.01	0.03	0.03	0	0	0.07	0.01
possible_genus_04	0	0.01	0	0	0	0	0	0	0	0.02	0	0	0	0.05	0	0.07	0.02	0.08	0.04	0.03	0.01	0.12	0	0	0	0	0	0.01	0.05	0	0	0	0	0.03	0.01	0.03	0.04	0.01	0.02	0	0.02	0	0.04	0.05	0.1
Defluviicoccus	0.01	0	0	0	0	0	0	0	0	0.01	0.02	0.02	0	0	0	0.01	0.01	0.02	0.03	0.05	0.01	0	0	0	0	0	0.01	0	0.02	0.58	0	0	0	0.01	0	0	0	0	0.01	0.01	0.01	0	0	0.01	0.01
Luedemannella	0	0	0	0	0	0	0.03	0.01	0.01	0.01	0	0	0.06	0.04	0	0	0	0	0.01	0	0	0	0.01	0.01	0.09	0.03	0.04	0.01	0.01	0	0	0	0	0.01	0.03	0.07	0.04	0.11	0.1	0	0.02	0.03	0.03	0.01	0.02
Janibacter	0	0	0	0.01	0	0	0.01	0.02	0.01	0.04	0.02	0.02	0	0	0.02	0.02	0.07	0.05	0.07	0	0.05	0.05	0.01	0.02	0	0	0	0	0	0	0	0	0	0	0.07	0.09	0	0.02	0	0	0.02	0.03	0.06	0.03	0.03
Agromyces	0	0.01	0	0	0	0	0	0	0	0	0.03	0.03	0	0	0.02	0.06	0.02	0.02	0.02	0.09	0.04	0.01	0	0	0	0.05	0.07	0.03	0.02	0.05	0.01	0.04	0	0.03	0	0.03	0.01	0.01	0.01	0.01	0.02	0	0.05	0.02	0.01
Nitratireductor	0	0	0	0	0	0.01	0.02	0	0.01	0	0.01	0	0.01	0	0.03	0.02	0.02	0	0	0.02	0.03	0.02	0	0	0	0.16	0.11	0.03	0.02	0.02	0.04	0	0	0.04	0.01	0.03	0	0	0	0.02	0.05	0	0	0.01	0.07
Catenulispora	0	0.01	0.04	0	0.01	0	0.01	0	0.01	0.02	0.01	0.01	0.1	0.01	0	0	0	0	0	0	0	0	0.05	0.04	0.02	0.05	0.11	0.01	0.02	0	0	0	0	0.01	0.01	0.03	0.06	0	0	0	0.02	0.02	0.06	0.06	0
Methyloversatilis	0	0	0	0	0	0	0	0	0	0	0	0	0	0	0.01	0	0	0.02	0	0.02	0	0	0	0	0	0	0.03	0	0.01	0.65	0	0	0	0	0	0	0	0	0	0	0	0.06	0	0	0
Candidatus_Entotheonella	0	0	0	0	0	0	0	0	0	0.01	0.02	0.02	0	0	0	0.03	0.03	0.02	0.04	0.09	0.01	0.01	0.01	0	0	0	0	0.05	0.01	0	0	0.01	0	0.08	0.04	0.05	0.05	0.06	0.05	0	0	0.04	0.02	0.02	0.02
Elstera	0	0	0.01	0	0	0	0	0	0	0	0	0	0.01	0.08	0	0	0	0	0	0	0	0	0.21	0.13	0.12	0	0.03	0	0	0	0	0	0	0.03	0.01	0.01	0.04	0.03	0.03	0	0.02	0	0	0.02	0
Shinella	0.1	0	0	0	0	0	0.06	0.02	0	0	0	0	0.02	0.04	0.02	0	0.01	0.01	0.01	0	0.01	0.02	0	0	0	0.01	0.22	0.01	0	0.01	0.07	0.05	0.02	0.02	0	0	0	0	0	0.02	0.02	0	0	0.01	0
Pelagibius	0	0	0	0	0	0	0	0	0	0	0	0	0	0	0	0	0	0	0	0.05	0	0	0	0	0	0.02	0.01	0	0	0.7	0	0	0	0	0	0	0	0	0	0	0	0	0	0	0
Tumebacillus	0.01	0.02	0.04	0.01	0.03	0	0	0.01	0.01	0.01	0.01	0	0.01	0.04	0.02	0.02	0.04	0.01	0.01	0.03	0.02	0.03	0.06	0.12	0.1	0	0.01	0	0.03	0.01	0	0	0	0	0.02	0	0	0	0	0	0	0.01	0.03	0	0
Paenibacillus	0.01	0.01	0.02	0	0.01	0	0.01	0	0.02	0.02	0.05	0.02	0.01	0.02	0.02	0	0.02	0.02	0.03	0.02	0.06	0	0.01	0.01	0.03	0.08	0.04	0.02	0.01	0	0.01	0.01	0	0.02	0	0.01	0.03	0.01	0	0.02	0.05	0	0	0	0.03
Luteolibacter	0	0	0	0	0	0	0	0	0	0	0.07	0.08	0	0.06	0.09	0.01	0.03	0.02	0.01	0.04	0.01	0	0	0	0	0.01	0	0.04	0	0	0	0	0	0	0.04	0	0	0	0.01	0	0	0.06	0.01	0.07	0.1
Kutzneria	0.01	0.01	0.1	0	0.02	0	0.07	0	0	0	0	0	0.25	0	0	0	0	0	0	0	0	0	0.02	0.02	0.01	0	0.01	0	0	0	0	0	0	0.03	0	0.02	0	0.03	0.01	0	0.09	0	0.02	0.03	0.01
Actinomadura	0.01	0.13	0.01	0	0	0	0	0	0	0.02	0	0	0.06	0	0.01	0	0.01	0	0	0.02	0.02	0	0	0	0	0	0	0	0.03	0.02	0	0	0	0.02	0.01	0.02	0.02	0	0.02	0.07	0.08	0.06	0.01	0.02	0.08
Cryptosporangium	0.67	0.03	0	0	0	0	0.01	0	0	0.01	0	0	0	0	0	0	0	0	0	0	0	0	0	0	0	0	0	0	0	0	0	0	0	0	0.02	0	0	0.01	0	0	0	0	0	0	0
Sphingobacterium	0.01	0.04	0.04	0.04	0.01	0	0	0	0	0	0.01	0.05	0.01	0.01	0.07	0	0	0	0	0.18	0.01	0.01	0	0	0	0	0	0.01	0	0	0.01	0	0	0	0.01	0.03	0	0	0.01	0	0.05	0.05	0.04	0	0.04
Humibacter	0.3	0	0.01	0	0.01	0	0	0	0.02	0	0	0	0	0	0	0	0	0	0	0	0	0.01	0	0	0	0.02	0.01	0.02	0	0.01	0	0	0	0.03	0	0	0	0	0.02	0.16	0.03	0	0.06	0.03	0
Thauera	0.04	0	0	0.01	0.1	0	0.07	0	0	0.01	0	0	0	0.03	0	0	0	0.01	0	0.03	0	0	0	0	0	0	0.02	0	0	0.18	0.05	0	0.1	0	0.01	0.01	0.01	0	0.04	0	0	0	0.01	0.01	0
Lacibacter	0	0	0	0	0	0.01	0	0	0	0.01	0.07	0.12	0	0.03	0.01	0.05	0.02	0.06	0	0	0	0.01	0	0	0	0	0	0.06	0	0	0.01	0.01	0	0.07	0	0	0	0.02	0.03	0	0.02	0.1	0	0.01	0
Azotobacter	0	0	0	0	0	0	0	0	0	0	0	0.02	0	0	0.16	0.03	0.06	0.04	0.06	0.08	0.02	0.12	0	0	0	0	0	0.12	0	0	0	0	0	0	0	0	0	0	0	0	0	0	0	0	0
Mangrovibacterium	0	0	0	0	0	0	0	0	0	0	0	0	0	0	0	0	0	0	0	0	0	0	0	0	0	0	0	0	0	0.71	0	0	0	0	0	0	0	0	0	0	0	0	0	0	0
Pseudogulbenkiania	0	0.02	0	0	0.02	0.01	0.02	0.08	0	0.1	0	0	0	0	0	0	0	0	0	0	0	0	0	0	0	0	0	0	0	0	0	0	0	0	0	0	0	0	0	0	0.01	0.43	0	0.01	0
I-8	0	0	0	0	0	0	0	0	0	0.01	0	0.01	0	0	0.18	0	0.01	0.04	0.02	0.08	0.02	0	0	0	0	0	0	0.04	0.07	0.12	0	0	0	0	0	0	0	0.01	0.05	0	0	0.01	0.01	0.01	0
Luteimonas	0	0	0	0	0	0	0.01	0.01	0	0	0.01	0	0	0.13	0	0.01	0.01	0	0.01	0.04	0	0.01	0	0.01	0	0	0	0	0	0.03	0.01	0	0.02	0.01	0	0	0.04	0.13	0.07	0	0.07	0	0	0	0.06
Crossiella	0.01	0	0.01	0	0.01	0	0	0	0	0	0	0	0.01	0	0.17	0	0	0	0	0.01	0	0	0.1	0	0.04	0	0	0.01	0	0	0	0	0	0.03	0	0.07	0.07	0.01	0.02	0	0	0.02	0.07	0.01	0.02
BD1-7_clade	0	0	0	0	0	0	0	0	0	0	0	0.02	0	0	0.01	0.05	0.04	0.03	0.06	0.02	0.03	0.02	0	0	0	0.03	0.02	0.03	0.01	0.17	0	0.02	0	0.02	0.03	0	0	0	0.02	0	0.01	0.01	0	0.02	0.01
Luteibacter	0	0	0	0	0	0	0.04	0.01	0	0	0	0	0	0	0	0.08	0.1	0	0.01	0	0	0.02	0	0	0	0.04	0.17	0	0.02	0	0	0	0	0.02	0	0	0.02	0.01	0	0.09	0.01	0	0.01	0	0.02
Limnobacter	0	0	0	0	0	0	0	0	0	0.66	0	0	0	0	0	0	0	0	0	0	0	0	0	0	0	0	0	0	0	0	0	0	0	0	0	0	0	0	0	0.01	0	0	0	0	0
Blastococcus	0	0	0	0	0	0	0	0	0	0	0.06	0.03	0	0.03	0.1	0	0.01	0.01	0.02	0.04	0.03	0.03	0.01	0	0	0	0.01	0.02	0.03	0	0.01	0	0	0.02	0.01	0.01	0.04	0.01	0.02	0.01	0.01	0.02	0.04	0.01	0.02
Hydrogenophaga	0	0.02	0	0	0.01	0	0.01	0	0	0.02	0.01	0.02	0	0	0.01	0	0	0	0.01	0.11	0	0	0	0	0	0.01	0	0	0	0.07	0.07	0.08	0	0	0	0	0	0	0.02	0	0.07	0.02	0	0	0.1
Halomonas	0	0	0	0	0	0	0	0	0	0.02	0	0	0	0.01	0	0	0	0	0	0	0	0	0	0	0	0	0	0	0.07	0.52	0	0	0	0	0	0	0	0.01	0	0.01	0	0.01	0	0	0
Candidatus_Odyssella	0	0.02	0	0	0	0	0	0	0.02	0.03	0.01	0.01	0.01	0.03	0	0	0.01	0.02	0.01	0	0.02	0.02	0.01	0	0.02	0	0	0.04	0	0	0	0	0	0.04	0.02	0.04	0.04	0	0.03	0.05	0.01	0.01	0.09	0.02	0.01
Rugosimonospora	0.01	0.01	0.1	0	0.01	0	0	0	0.01	0	0	0	0.06	0.01	0	0	0	0	0	0	0	0	0.07	0.04	0.06	0	0	0	0	0	0	0	0	0.01	0.01	0.04	0	0.05	0.01	0.06	0	0	0.04	0	0.03
Hahella	0	0	0	0	0	0	0	0	0	0	0	0	0	0	0	0	0	0	0	0	0	0	0	0	0	0	0	0	0	0.63	0	0	0	0	0	0	0	0	0	0	0	0	0	0	0
Holophaga	0.04	0.02	0.09	0	0.01	0	0.03	0	0.03	0	0	0	0.01	0.34	0	0	0	0	0	0	0	0	0	0.02	0.01	0	0	0	0	0	0	0	0.01	0	0	0	0	0	0	0	0	0	0.01	0	0
Pseudorhodoferax	0	0	0.01	0	0	0	0	0.01	0	0	0.01	0.02	0.02	0	0.01	0.01	0.02	0	0.01	0.03	0.01	0.02	0	0	0	0.08	0.03	0.01	0	0	0	0.01	0	0.04	0.01	0.01	0.03	0.01	0.01	0	0.02	0.1	0.01	0.06	0.01
Azospira	0.01	0.05	0.03	0.01	0.01	0	0.03	0	0	0	0.02	0.03	0	0	0	0	0	0.01	0	0.01	0	0	0	0.01	0	0	0	0.01	0.02	0	0	0	0	0.06	0	0.01	0.01	0.02	0.02	0.01	0.06	0.12	0.01	0.01	0.02
Oxalophagus	0.03	0	0.03	0	0	0.01	0.01	0	0	0	0	0.01	0.01	0	0	0	0	0	0	0	0	0	0.03	0.4	0.05	0	0	0	0.01	0	0	0	0	0	0	0	0	0	0	0	0	0.01	0	0	0
Sporocytophaga	0.03	0.01	0.07	0	0.01	0	0	0	0.03	0	0	0	0	0.02	0.01	0	0	0	0	0.04	0	0	0.02	0	0	0	0.01	0.01	0.01	0	0	0	0	0	0	0.04	0.02	0.01	0.12	0.03	0.03	0	0.05	0.02	0
Methylohalomonas	0	0	0	0	0	0	0	0	0	0	0	0	0	0	0	0	0.02	0	0	0.01	0	0.03	0	0	0	0	0	0	0	0.53	0	0	0	0	0	0	0	0	0	0	0	0	0	0	0
Nakamurella	0	0	0	0	0	0	0	0	0	0	0	0	0	0.01	0.03	0.02	0.01	0	0.02	0	0.04	0.01	0.04	0	0.01	0	0	0.01	0.01	0.02	0.01	0	0	0.01	0.03	0	0.01	0.05	0.02	0	0.11	0	0.06	0.03	0.02
Candidatus_Rhabdochlamydia	0	0.01	0.03	0	0	0	0	0.01	0	0.01	0.01	0.03	0	0	0	0	0	0	0.02	0.02	0	0.02	0.1	0.02	0.07	0	0	0.09	0.02	0	0	0	0	0	0	0.01	0.01	0.04	0.05	0	0	0	0	0	0
Sediminibacterium	0.01	0.05	0.05	0	0	0	0.02	0	0.04	0.02	0	0.02	0.02	0.08	0	0	0	0	0	0	0	0	0.02	0	0	0	0	0	0	0	0.03	0	0.01	0.03	0.02	0.01	0.03	0	0	0	0	0.01	0.01	0.07	0.02
Muricauda	0	0	0	0	0	0	0	0	0	0	0	0	0	0	0	0	0	0	0	0	0	0	0	0	0	0	0.03	0	0	0.53	0	0	0	0	0	0	0	0	0	0	0	0	0	0	0
Pilimelia	0	0	0	0	0	0	0	0	0	0.01	0.02	0.02	0.01	0.01	0.04	0.02	0.04	0	0.01	0	0.02	0.01	0.04	0.02	0.01	0.03	0.01	0.01	0	0	0	0.05	0	0.01	0.02	0.02	0.02	0.01	0.01	0	0.01	0	0.06	0	0
Nocardia	0.01	0.01	0.09	0.01	0	0	0	0	0	0	0	0.01	0	0.04	0.03	0.02	0.02	0.01	0.02	0.01	0.03	0.02	0	0	0	0	0	0.01	0.01	0.03	0	0	0	0.01	0.03	0.01	0	0.01	0.01	0.03	0	0.01	0.01	0.02	0.01
Catellatospora	0	0	0	0	0	0	0	0	0	0	0	0.01	0.09	0	0.03	0.03	0.01	0.01	0.01	0	0	0.02	0	0	0.01	0.04	0.02	0.02	0	0	0	0.01	0.06	0	0	0.08	0.02	0.02	0.02	0	0	0	0	0.02	0
Peredibacter	0.01	0	0	0	0	0	0.01	0	0	0.01	0.01	0.04	0	0.02	0.03	0.02	0.03	0.02	0.01	0.08	0.01	0.01	0	0	0	0	0.01	0	0	0.03	0	0.05	0	0.02	0	0	0	0	0.01	0.03	0.01	0.03	0	0.02	0.01
Sporosarcina	0	0	0.01	0	0	0	0	0	0.01	0	0	0.01	0.01	0	0.01	0	0	0.02	0	0	0	0.01	0.15	0.07	0.19	0	0	0	0	0	0	0	0	0	0.01	0.01	0.01	0	0.01	0	0	0	0	0	0
Gillisia	0	0	0	0	0	0	0	0	0	0	0	0	0	0	0	0	0	0	0	0	0	0	0	0	0	0	0	0	0	0.53	0	0	0	0	0	0	0	0	0	0	0	0	0	0	0
Acidobacteria_bacterium_WY67	0	0	0	0	0	0	0	0	0	0.01	0.03	0.01	0	0	0	0.02	0.04	0	0	0	0.01	0	0	0	0	0.22	0.05	0.02	0	0.01	0.05	0.03	0	0	0	0	0	0	0	0	0.01	0.01	0	0.01	0
Phaeodactylibacter	0	0	0	0	0	0	0	0	0	0	0	0	0	0	0.04	0.01	0.05	0.02	0.02	0.11	0.04	0.06	0	0	0	0	0	0.01	0	0.15	0	0	0	0.01	0	0	0	0	0	0	0	0	0	0	0
Lysinimonas	0	0	0	0	0	0	0	0	0	0	0	0.02	0.21	0	0.03	0.02	0.06	0	0	0.02	0.04	0	0	0	0	0	0	0	0.01	0	0	0	0.02	0	0	0.01	0.01	0.01	0	0	0	0	0	0.01	0.04
Phycisphaera	0	0	0	0	0	0	0	0	0	0.01	0	0	0	0.03	0	0.01	0	0	0	0	0	0.03	0	0	0	0	0	0	0.08	0.02	0	0	0	0	0.02	0.05	0.02	0	0.16	0	0.01	0.03	0.01	0.01	0.01
Hyalangium	0	0	0	0	0	0	0	0	0.01	0	0.01	0.02	0.01	0.02	0.03	0	0.03	0.01	0.01	0.03	0.01	0.01	0	0	0	0	0.03	0.06	0.01	0.01	0	0	0	0.08	0	0.01	0.03	0	0.02	0	0.01	0.01	0	0.01	0.02
Lewinella	0	0	0	0	0	0	0	0	0	0	0	0	0	0	0	0	0	0	0	0	0	0	0	0	0	0	0	0	0	0.49	0	0	0	0	0	0	0	0	0	0	0	0	0	0	0
Actinocorallia	0	0	0	0	0.01	0	0	0	0	0	0	0.01	0	0	0.01	0	0.01	0.01	0.03	0.03	0.07	0	0	0	0	0.04	0.04	0.02	0.01	0	0.04	0.02	0	0.01	0	0.05	0	0	0	0.01	0	0.01	0.02	0.02	0.01
Curvibacter	0.02	0.01	0	0	0	0	0.04	0	0	0	0.04	0.04	0	0.02	0.06	0	0	0	0.02	0	0	0.02	0	0.01	0	0	0.01	0	0.02	0	0	0.01	0	0.05	0	0.01	0.02	0	0.01	0	0	0	0.01	0.05	0.01
Brevundimonas	0	0.01	0	0	0	0	0	0	0	0.01	0.01	0.01	0	0.01	0.01	0.01	0.03	0	0.01	0.03	0	0.02	0	0	0	0	0	0	0.01	0.02	0.01	0.04	0	0.01	0	0	0	0	0	0.01	0.1	0.01	0.01	0.07	0.03
Geodermatophilus	0	0	0.02	0.01	0	0	0	0	0	0.01	0.01	0.01	0	0.03	0.03	0	0.01	0	0	0.04	0.01	0	0.02	0.01	0.02	0	0	0	0.02	0	0	0	0	0.03	0.02	0.01	0	0.01	0.04	0	0.01	0.04	0	0.04	0.03
Candidatus_Methylacidiphilum	0	0.01	0.01	0	0	0	0	0	0.05	0	0	0	0	0	0	0.07	0.04	0.12	0.1	0	0.02	0.01	0	0	0	0	0	0.01	0	0	0	0	0.02	0	0	0	0.01	0	0	0	0	0	0	0	0
Rhodopirellula	0	0	0	0	0	0	0	0	0	0	0.02	0.02	0	0	0.02	0.05	0.02	0.08	0.02	0.02	0.04	0.03	0	0	0	0	0	0.04	0.01	0.09	0	0	0	0	0	0	0	0	0	0	0	0.01	0	0	0
Thalassospira	0	0	0	0	0	0	0	0	0	0	0.01	0	0	0	0	0	0	0	0	0	0	0	0	0	0	0	0	0	0.01	0.02	0.2	0.01	0	0.01	0	0	0.01	0.01	0.02	0	0.07	0	0.06	0	0.03
Azospirillum	0.01	0.23	0.04	0.02	0.01	0.02	0.06	0.01	0	0	0	0	0	0.01	0	0	0	0	0	0	0	0	0	0	0	0	0	0	0	0.01	0	0	0	0.04	0	0	0	0	0	0	0	0	0	0	0
Azovibrio	0	0.05	0.02	0.02	0.02	0	0.01	0	0	0.02	0	0	0	0	0	0	0	0	0	0	0	0	0	0	0	0	0	0	0	0	0	0	0	0	0	0	0	0	0	0	0	0.3	0.01	0.01	0
Nitriliruptor	0	0	0	0	0	0	0	0	0	0	0	0	0	0	0	0	0	0	0	0	0	0	0	0	0	0	0	0	0	0.44	0	0	0	0	0	0	0	0	0	0	0	0	0	0	0
Parasegetibacter	0	0	0	0	0.01	0	0	0	0	0	0.03	0.04	0	0.05	0.02	0	0	0.01	0	0.03	0.01	0	0.01	0.04	0.01	0	0	0	0.01	0	0.01	0	0	0.02	0.03	0.01	0	0	0	0	0.01	0.05	0	0	0.03
Actinosynnema	0	0	0	0.01	0.12	0.04	0	0	0	0.23	0	0	0	0	0	0	0	0	0	0	0	0	0	0	0	0	0	0	0	0	0	0	0	0	0	0.02	0	0	0	0	0	0.01	0	0	0
Aciditerrimonas	0	0	0	0	0	0	0	0	0	0	0.01	0.02	0	0	0.04	0	0	0	0	0.06	0	0	0	0	0	0	0	0.01	0.03	0.02	0	0	0	0.03	0.01	0.01	0	0	0	0	0.05	0	0	0.07	0.06
Angustibacter	0	0	0	0	0	0	0.01	0	0	0	0	0	0.04	0	0	0	0	0	0	0	0	0	0	0	0	0	0	0	0	0	0	0	0	0.01	0.02	0.02	0.02	0.04	0.03	0	0.06	0.12	0	0	0.05
Singulisphaera	0	0.01	0.03	0	0	0	0.01	0.01	0	0	0.01	0.01	0.05	0.04	0	0	0	0	0	0	0	0	0.05	0.01	0	0.03	0	0	0	0	0	0	0	0	0.01	0.01	0	0.02	0.01	0.03	0	0.01	0.04	0.01	0.01
Dyadobacter	0	0	0	0	0	0	0	0	0	0	0.03	0.02	0	0	0.03	0.02	0.04	0	0.01	0	0	0	0	0	0	0.02	0.01	0.01	0.03	0	0	0.03	0	0	0	0	0.01	0	0	0.01	0	0.01	0.02	0.1	0
Geothrix	0.03	0	0.04	0	0.04	0	0	0	0	0.21	0	0	0	0.01	0	0	0	0	0	0	0	0	0	0	0	0	0	0	0	0	0	0	0	0.01	0	0	0.01	0.02	0.01	0	0	0	0.01	0	0
Haloferula	0	0	0	0	0	0	0	0	0	0	0.01	0.01	0	0	0	0.02	0.04	0.02	0.01	0.02	0.03	0.01	0	0	0	0.01	0	0.01	0	0.03	0	0	0	0	0.02	0	0	0	0	0	0	0.02	0.01	0.08	0.04
Rhodopseudomonas	0	0	0.01	0	0	0.01	0	0.01	0	0.01	0	0	0.02	0	0	0	0.01	0	0	0	0	0	0	0	0	0	0	0	0	0	0	0	0	0.02	0	0	0	0.04	0.02	0.07	0.02	0.01	0	0.02	0.12
Delftia	0	0	0.07	0.1	0.19	0	0	0	0	0	0.02	0	0	0	0	0	0	0	0	0	0	0	0	0	0	0	0	0	0	0	0	0	0	0	0	0	0	0.01	0	0	0	0	0	0	0
Parvularcula	0	0	0	0	0	0	0	0	0	0	0	0.01	0	0	0	0.08	0.05	0.02	0.08	0	0.05	0.1	0	0	0	0	0	0	0	0	0	0	0	0	0	0	0	0	0	0	0	0	0	0	0
Modestobacter	0	0.01	0.04	0	0	0	0	0	0	0	0.04	0	0.01	0	0.04	0.01	0	0	0.01	0.01	0.01	0	0.05	0.07	0.02	0	0	0.01	0	0.02	0	0	0	0	0	0	0.01	0	0	0	0.01	0	0	0	0.01
Phycicoccus	0	0	0	0	0	0	0	0	0	0.02	0.04	0	0	0	0.02	0	0.01	0	0	0	0	0.02	0	0.01	0	0	0	0	0	0	0	0	0	0.01	0.02	0.05	0.01	0.01	0.01	0	0.02	0	0.09	0.02	0.02
Terrabacter	0	0	0.01	0	0	0	0	0	0	0.01	0	0.05	0	0.03	0	0	0	0	0	0	0	0	0.01	0	0	0	0	0	0	0.02	0	0	0	0	0.03	0.05	0.02	0.01	0.02	0	0.02	0	0.03	0.03	0.04
Thioalkalispira	0	0	0	0	0	0	0	0	0	0.05	0	0	0	0	0	0	0	0	0	0.01	0	0	0	0	0	0	0	0	0	0.32	0	0	0	0	0	0	0	0	0	0	0	0	0	0	0
Prosthecobacter	0	0.01	0	0	0	0	0	0	0.02	0	0.02	0.04	0	0.05	0.04	0	0	0	0.01	0	0.01	0	0	0	0	0	0	0.06	0	0	0	0	0	0.01	0.02	0	0	0.01	0	0.01	0.01	0.02	0	0	0.03
Flavihumibacter	0	0	0	0	0	0	0	0	0	0.02	0.01	0.01	0	0.01	0.01	0.05	0.02	0.08	0.04	0.06	0.01	0.02	0	0	0	0	0	0	0	0	0	0	0	0.01	0	0	0	0	0	0	0	0	0	0	0.02
Citrobacter	0	0	0	0	0	0.06	0.01	0.27	0	0	0	0	0	0	0	0	0	0	0	0	0	0	0	0	0	0	0	0	0	0.01	0	0	0	0	0	0	0	0	0	0	0	0.01	0	0	0
Anaerolinea	0	0	0	0	0	0	0	0	0.01	0.32	0	0	0	0	0	0	0	0	0	0	0	0	0	0	0	0	0	0	0	0.02	0	0	0	0	0	0	0	0	0	0	0	0	0	0	0
Halogranum	0	0	0	0	0	0	0	0	0	0	0	0	0	0	0	0	0	0	0	0	0	0	0	0	0	0	0	0	0	0.34	0	0	0	0	0	0	0	0	0	0	0	0	0	0	0
Rhodococcus	0	0	0.05	0.01	0	0	0	0	0.01	0	0	0	0	0.03	0	0	0.01	0	0	0.01	0	0	0	0.08	0.04	0	0	0	0	0	0.03	0	0	0	0	0.01	0.01	0	0	0	0	0	0.01	0	0.03
Pelobacter	0	0.05	0	0	0.01	0	0	0	0	0	0	0	0	0	0	0	0.01	0.04	0.01	0	0.01	0	0	0	0	0.01	0.04	0	0	0.14	0	0	0	0	0	0	0	0	0	0.01	0	0	0	0	0
Porphyrobacter	0.09	0	0.02	0	0	0	0.03	0.02	0	0	0	0	0	0.01	0	0	0	0	0	0	0	0	0	0	0	0	0.01	0	0	0.11	0	0	0	0.01	0	0	0	0	0	0	0	0.01	0	0	0.02
Filimonas	0	0.06	0.01	0.01	0	0	0	0	0	0	0	0	0	0	0	0.02	0	0	0	0	0.01	0.01	0	0	0	0	0	0.01	0.02	0	0	0	0	0.01	0	0.01	0	0.01	0	0.02	0.04	0	0	0.08	0.01
Aminobacter	0	0	0	0	0	0	0	0	0	0	0	0	0	0	0	0.02	0	0	0	0.01	0	0.01	0	0	0	0.01	0.05	0	0	0	0.02	0.01	0	0.02	0.02	0	0.01	0	0.02	0.04	0	0.02	0	0	0.07
Euzebya	0	0	0	0	0.01	0	0	0	0	0	0	0.01	0	0	0.09	0	0	0.02	0.01	0.07	0.01	0	0	0	0	0	0	0.01	0.02	0.04	0	0	0	0	0	0	0	0	0	0	0.01	0	0	0.01	0.01
Fontimonas	0	0	0	0	0	0	0	0	0	0	0	0.03	0	0	0.02	0	0.02	0.06	0.01	0.01	0.02	0.01	0	0	0	0	0	0.05	0	0.04	0	0	0	0	0	0	0	0.01	0	0	0	0.02	0	0.01	0.01
Methylotenera	0	0	0	0	0	0	0	0	0	0	0	0.01	0	0.02	0	0	0	0	0	0	0	0	0	0	0	0	0	0	0	0	0.1	0	0.02	0.05	0.07	0	0.01	0	0	0.02	0	0.01	0	0.01	0
Pantoea	0	0	0	0	0	0	0	0.29	0	0	0	0	0	0	0.01	0	0	0	0	0	0	0	0	0	0	0	0	0	0	0	0	0	0	0	0.01	0	0.01	0	0	0	0	0	0	0	0
Crocinitomix	0.01	0	0	0	0	0	0	0	0	0	0	0	0	0.01	0.02	0.01	0	0.03	0	0.04	0.02	0.01	0	0	0	0.02	0.01	0	0.01	0.01	0	0	0	0	0	0.01	0	0.01	0.04	0	0.02	0.01	0.01	0	0.01
Saccharothrix	0	0	0	0	0	0	0	0	0	0	0	0.01	0	0	0.04	0	0.01	0.02	0.02	0.01	0.02	0.01	0	0	0	0.07	0.01	0	0	0	0.03	0	0	0.01	0	0	0	0.02	0	0.02	0	0	0	0.01	0
Pedosphaera	0	0	0	0	0	0	0	0	0	0.05	0	0.02	0	0.04	0	0	0	0.01	0	0	0	0	0.01	0.01	0.01	0	0	0	0	0.02	0	0	0	0	0	0	0.01	0	0.01	0	0	0	0.06	0.02	0.04
Cytophaga	0	0.04	0	0	0.01	0	0.02	0	0.01	0	0	0.01	0	0.01	0	0	0	0	0	0	0	0	0	0	0	0	0	0.01	0.01	0	0	0.01	0	0.01	0	0.04	0	0	0.04	0	0.02	0.02	0.01	0	0.04
Echinicola	0	0	0	0	0	0	0	0	0	0	0	0	0	0	0	0	0	0	0	0.01	0	0	0	0	0	0	0	0	0	0.3	0	0	0	0	0	0	0	0	0	0	0	0	0	0	0
Metallibacterium	0	0	0	0	0	0	0	0	0	0	0	0.02	0	0.01	0	0	0	0	0	0	0	0	0	0	0	0	0	0	0	0	0	0	0	0.15	0.03	0.01	0	0	0.01	0	0.02	0	0	0.04	0.02
Terriglobus	0.01	0.03	0.09	0.01	0	0.01	0.01	0.06	0	0.02	0	0	0.01	0	0	0	0	0	0	0	0	0	0	0	0	0	0	0	0	0	0	0	0	0	0	0	0.02	0	0	0.01	0	0	0	0.02	0
Imtechella	0	0	0	0	0	0	0	0	0	0	0	0	0	0	0	0	0	0	0	0	0	0	0	0	0	0	0	0	0	0.29	0	0	0	0	0	0	0	0	0	0	0	0	0	0	0
Planosporangium	0	0	0	0	0	0	0	0	0	0	0	0	0	0	0.01	0	0	0	0	0.01	0	0.01	0	0	0	0.04	0.02	0.02	0.02	0	0.02	0.01	0	0.01	0	0.03	0	0	0.02	0	0	0.02	0.02	0.01	0.01
Geoalkalibacter	0	0	0	0	0	0	0	0	0	0	0	0	0	0	0	0	0	0	0	0	0	0	0	0	0	0	0	0	0	0.28	0	0	0	0	0	0	0	0	0	0	0	0	0	0	0
Desulfotalea	0	0	0	0	0	0	0	0	0	0	0	0	0	0	0	0	0	0	0	0	0	0	0	0	0	0	0.01	0	0	0.27	0	0	0	0	0	0	0	0	0	0	0	0	0	0	0
Lysinibacillus	0	0	0.02	0	0	0	0	0.01	0	0	0	0	0	0	0.03	0	0	0	0.01	0.01	0.01	0	0	0.01	0.03	0.01	0	0	0	0.05	0	0	0	0	0.02	0.01	0.01	0	0.02	0	0.01	0	0	0.01	0
Niabella	0	0	0	0	0	0	0	0	0	0.01	0	0.01	0	0	0.06	0	0	0	0	0.12	0.02	0	0	0	0	0	0	0	0.02	0	0	0	0	0.01	0	0	0	0	0	0	0	0.01	0	0	0.01
Labilithrix	0	0	0.07	0.01	0	0	0	0	0	0	0.02	0.04	0	0	0	0	0	0	0	0	0	0	0	0.01	0	0	0	0.04	0	0	0	0	0	0	0.02	0	0.01	0	0	0	0	0.04	0	0	0.01
Fulvivirga	0	0	0	0	0	0	0	0	0	0	0	0	0	0	0	0	0	0	0	0	0	0	0	0	0	0.01	0	0	0	0.26	0	0	0	0	0	0	0	0	0	0	0	0	0	0	0
Vulgatibacter	0	0	0	0	0	0	0	0	0	0.01	0	0.01	0	0.03	0	0.03	0.01	0.02	0.02	0.01	0.05	0.03	0	0	0	0	0	0.01	0	0	0	0	0	0	0	0	0.01	0	0.01	0	0	0.01	0	0	0
Algiphilus	0	0	0	0	0	0	0	0	0	0	0.02	0	0	0	0.03	0.04	0.02	0.01	0.04	0	0.03	0.03	0	0	0	0	0	0.02	0.01	0	0	0	0	0	0	0	0	0	0	0	0	0.01	0	0	0
Hymenobacter	0	0	0	0	0	0	0	0	0	0	0.05	0.04	0	0	0.01	0	0	0	0	0.01	0	0	0	0	0	0	0	0.01	0	0.01	0	0	0	0.02	0.02	0.01	0.03	0.01	0	0	0	0.01	0	0.01	0.01
Nitrosococcus	0	0	0	0	0	0	0	0	0	0	0	0	0	0	0	0.01	0	0.09	0	0.12	0	0.01	0	0	0	0.01	0	0	0	0.01	0	0	0	0	0	0	0	0	0	0	0	0	0	0	0
Litorilinea	0	0	0	0	0	0	0	0	0	0	0	0	0	0	0.01	0	0	0	0.01	0	0	0	0	0	0	0	0	0	0.02	0	0	0	0	0.02	0.05	0.02	0.02	0.04	0.03	0	0	0.01	0.02	0	0
Paracocccus	0	0.01	0	0	0	0	0	0	0	0	0.01	0	0	0	0	0.01	0	0	0	0.01	0.01	0.01	0	0	0	0	0	0	0	0.19	0	0	0	0	0	0	0	0	0	0	0	0	0	0	0
Pseudenhygromyxa	0	0	0	0	0	0	0	0	0	0	0	0.01	0	0.01	0	0.03	0.01	0.02	0.02	0	0.01	0.01	0.01	0	0	0	0.01	0.01	0.01	0	0	0	0	0.03	0	0	0	0	0	0	0.02	0	0	0.01	0.02
Blastomonas	0	0	0.01	0	0	0	0	0	0	0	0	0	0	0.02	0	0	0	0	0	0	0	0.01	0.01	0.02	0.01	0	0	0	0.01	0	0	0	0	0.03	0	0	0.03	0.03	0.01	0	0.01	0.01	0	0.03	0
Candidatus_Glomeribacter	0.02	0	0	0	0.01	0	0	0	0	0	0	0	0.04	0.01	0	0	0	0	0	0	0	0	0.04	0.03	0.06	0	0	0	0	0	0	0	0	0	0	0	0	0.01	0.01	0.01	0	0	0	0	0
Cesiribacter	0	0	0	0	0	0	0	0	0	0	0	0	0	0	0	0	0	0	0	0	0	0	0	0	0	0	0	0	0	0.24	0	0	0	0	0	0	0	0	0	0	0	0	0	0	0
Reichenbachiella	0	0	0	0	0	0	0	0	0	0	0	0	0	0	0	0	0	0	0	0	0	0	0	0	0	0	0	0	0	0.22	0	0.01	0	0	0	0	0	0	0	0	0	0	0	0	0
Allokutzneria	0	0	0	0	0	0	0	0	0	0	0	0	0	0	0.01	0.01	0	0	0	0	0	0.01	0	0	0	0	0	0	0.01	0	0	0	0	0	0	0	0	0	0	0	0.02	0.01	0	0	0.16
Rhodoblastus	0	0.01	0.14	0	0.02	0	0	0	0.01	0.01	0	0.01	0	0	0	0	0	0	0	0	0	0	0	0	0	0	0	0	0	0	0	0	0.01	0	0	0	0	0	0	0.01	0	0	0	0	0
Lapillicoccus	0	0	0	0	0	0	0.01	0	0	0	0.01	0	0	0	0	0.01	0.01	0.03	0.02	0.01	0.03	0.06	0	0	0	0	0	0	0	0.01	0	0	0	0	0	0.01	0	0	0	0	0	0.01	0	0	0
Phyllobacterium	0	0	0	0	0	0	0	0	0	0	0.01	0	0	0	0	0	0.01	0	0.02	0	0.03	0.03	0	0	0	0.02	0.04	0	0	0.03	0	0.01	0	0	0.01	0	0	0	0	0	0	0	0	0.01	0
Roseimicrobium	0	0	0	0	0	0	0	0	0	0	0	0	0	0.01	0	0	0	0	0	0.03	0.02	0.02	0	0	0	0.01	0.04	0	0.02	0	0	0	0.01	0	0	0	0	0.01	0	0	0	0	0	0.04	0.01
Glycomyces	0	0	0	0	0	0	0	0	0	0	0	0	0	0	0.04	0.01	0	0.02	0.02	0	0.11	0	0	0	0	0	0	0.01	0	0	0	0	0	0	0	0	0	0	0	0.01	0	0	0	0	0
Illumatobacter	0	0	0.01	0	0	0	0	0	0	0	0	0.03	0	0	0.01	0	0.01	0.02	0	0.03	0.02	0.01	0	0	0	0.01	0	0	0	0.06	0	0.01	0	0	0	0	0	0	0	0	0	0	0	0	0
Alsobacter	0	0.05	0.02	0	0.03	0	0.01	0.01	0.02	0	0	0	0	0.02	0	0	0	0	0	0	0	0	0	0	0	0	0	0	0	0	0	0	0	0.02	0	0.01	0	0	0.01	0.01	0	0	0	0	0.01
Turneriella	0.01	0	0	0.01	0	0	0	0	0	0	0	0	0	0.02	0	0.04	0	0	0.03	0	0.03	0.02	0	0	0	0.02	0	0.02	0.01	0	0	0	0	0	0	0	0	0	0.01	0	0	0	0	0	0
Salinibacterium	0	0	0	0	0	0	0	0	0	0	0	0	0	0	0	0	0.01	0	0	0	0	0.02	0	0	0	0	0	0	0	0	0	0	0	0	0	0.01	0	0.02	0.02	0	0.09	0.01	0	0.01	0.03
Marinimicrobium	0	0	0	0	0	0	0	0	0	0	0	0	0	0	0	0	0	0	0	0	0	0	0	0	0	0	0	0	0	0.22	0	0	0	0	0	0	0	0	0	0	0	0	0	0	0
Herminiimonas	0	0	0	0	0	0	0	0	0	0	0	0	0	0.05	0	0	0	0	0	0	0	0	0	0	0	0	0	0	0	0	0.04	0	0.03	0.01	0	0	0.03	0	0	0	0	0	0.06	0	0
Brevibacillus	0.01	0.01	0.04	0	0	0	0	0	0	0	0.01	0	0	0	0	0	0	0	0	0.02	0	0	0.01	0	0	0	0.01	0.01	0.04	0	0.02	0	0.01	0	0	0	0.02	0	0	0	0	0	0	0	0.01
Alkanibacter	0	0	0	0	0	0	0	0	0	0	0	0	0	0.01	0	0	0	0	0	0	0	0	0	0	0	0	0	0	0	0	0	0	0	0	0	0.03	0.01	0.07	0.04	0	0	0.01	0.04	0	0
Nevskia	0	0.01	0.01	0.01	0.02	0	0	0	0	0.04	0	0	0	0	0	0	0	0	0	0	0	0	0.01	0.01	0	0	0	0	0	0	0	0	0	0	0	0.01	0	0.02	0	0	0	0	0.04	0.02	0.01
Undibacterium	0	0	0	0	0	0	0	0	0	0	0.02	0.04	0	0.05	0	0	0	0.01	0	0	0	0	0	0	0	0	0	0	0	0	0	0	0	0.02	0.03	0	0.03	0	0	0	0	0	0	0.01	0
Paludibacterium	0	0	0	0	0	0.01	0	0	0	0	0	0.01	0	0	0	0	0	0.16	0	0	0	0.02	0	0	0	0	0	0	0	0	0	0	0	0	0	0	0	0	0	0	0	0.01	0	0	0
Polyangium	0	0	0	0	0	0	0	0	0	0	0	0	0	0.06	0	0	0	0	0	0.02	0	0	0	0	0	0	0	0	0.02	0.01	0	0	0	0.03	0.03	0	0	0	0.02	0	0	0	0	0.02	0
Acidisoma	0	0	0	0	0	0	0	0	0	0.02	0	0	0	0.08	0	0	0	0	0	0	0	0	0.03	0.03	0.04	0	0	0	0	0	0	0	0	0	0	0	0	0	0	0	0	0	0	0	0
Solimonas	0	0	0	0	0	0	0	0	0	0	0	0	0	0	0	0.03	0	0	0	0.01	0.03	0	0	0	0	0	0	0.02	0	0	0	0	0	0	0	0.01	0.01	0.01	0.04	0	0	0	0.03	0	0.01
Thiothrix	0	0	0	0	0	0	0	0	0	0.03	0	0.01	0	0	0.01	0.03	0.04	0.02	0.03	0	0	0.01	0	0	0	0.01	0	0	0.01	0	0	0	0	0	0	0	0	0	0	0	0	0	0	0	0
Simiduia	0	0	0	0	0	0	0	0	0	0	0	0	0	0	0	0	0	0	0	0	0	0	0	0	0	0.01	0.04	0	0	0.15	0	0	0	0	0	0	0	0	0	0	0	0	0	0	0
Treponema	0	0.01	0.03	0	0.03	0	0.02	0	0.1	0	0	0	0	0	0	0	0	0	0	0	0	0	0	0	0	0	0	0	0	0	0	0	0	0	0	0	0	0	0	0.01	0	0	0	0	0
Spirochaeta_2	0	0.01	0	0	0	0	0	0	0.01	0.11	0	0	0	0	0	0	0	0	0	0	0	0	0	0	0	0	0	0	0	0.05	0	0	0	0	0	0.02	0	0	0	0	0	0	0	0	0
Chlamydiales_bacterium_CRIB_32	0	0	0	0	0	0	0	0	0	0.03	0	0.02	0	0	0	0.02	0	0.06	0	0	0.02	0.02	0	0	0	0	0	0.01	0	0	0	0	0	0	0.02	0	0	0	0	0	0	0	0	0	0
Limnohabitans	0	0	0	0	0	0	0	0	0	0	0	0.01	0	0.03	0	0	0	0	0	0	0	0	0	0	0	0.01	0	0	0	0	0.01	0.04	0	0	0	0	0	0	0.01	0	0.04	0	0	0.03	0.02
Verrucomicrobia_bacterium_OR-59	0	0	0	0	0	0	0	0	0	0	0	0.01	0	0	0	0.01	0.02	0.01	0	0.01	0	0.01	0	0	0	0.03	0.05	0.01	0	0	0	0	0	0	0	0	0	0	0	0.01	0	0.01	0	0	0.01
Intrasporangium	0	0	0	0	0	0	0	0	0	0.01	0	0	0	0.02	0	0	0	0	0	0	0	0	0	0	0.03	0	0	0	0.01	0.01	0	0	0	0	0	0.04	0	0	0.01	0	0	0.01	0.03	0.01	0.01
Cohnella	0	0	0	0	0	0	0	0	0	0	0	0	0	0	0	0.01	0	0	0.01	0	0.01	0.02	0	0.01	0.02	0	0	0.01	0.01	0	0	0	0	0	0	0.02	0.02	0.01	0.01	0	0	0.02	0	0.01	0
Acrocarpaspora	0	0	0	0	0	0	0	0	0	0	0	0	0	0	0	0.11	0.03	0	0.01	0	0	0.01	0	0	0	0	0.01	0.01	0	0	0	0	0	0	0	0	0	0	0	0	0	0	0	0	0
Polaromonas	0	0	0	0	0	0	0	0	0	0	0	0	0	0.04	0	0	0	0	0	0	0	0	0	0	0	0	0	0	0	0	0	0.04	0	0	0	0.01	0.03	0.01	0	0.04	0	0.01	0	0	0
Acidicaldus	0	0	0.05	0	0	0	0	0	0	0	0	0	0	0.04	0	0	0	0	0	0	0	0	0.05	0.02	0.02	0	0	0	0	0	0	0	0	0	0	0	0	0	0	0	0	0	0	0	0
Solitalea	0	0	0	0	0	0	0	0	0	0	0	0	0	0	0	0.03	0	0.04	0	0.03	0	0	0	0	0	0	0.01	0	0	0	0	0.04	0	0	0	0	0	0	0.01	0	0	0	0.01	0	0
Rubellimicrobium	0	0	0	0	0	0	0	0	0	0	0.02	0.04	0	0	0.01	0	0.04	0	0	0.03	0.01	0.01	0	0	0	0	0	0	0	0.01	0	0	0	0	0	0	0	0	0	0	0	0	0	0	0
Smithella	0	0.01	0	0	0	0	0	0	0	0	0	0	0.02	0	0	0	0	0	0	0	0	0	0.01	0.01	0	0.01	0	0.01	0	0.01	0	0	0	0.01	0	0	0	0	0	0.07	0	0	0.01	0	0
Salinispira	0	0	0	0	0	0	0.01	0	0	0	0	0	0	0	0	0.01	0	0	0	0	0	0.03	0	0	0	0.03	0.06	0	0	0	0	0	0	0	0	0	0.01	0.01	0	0	0	0	0	0	0
Falsirhodobacter	0	0.04	0	0	0	0	0	0	0	0	0.04	0.07	0	0	0	0	0.01	0	0	0	0	0	0	0	0	0	0	0	0	0	0	0	0	0	0	0	0	0	0	0	0	0	0	0	0
Verrucomicrobium	0	0	0	0	0.01	0	0	0	0	0	0	0	0.01	0	0.02	0	0.01	0	0	0	0	0	0	0	0	0	0	0.01	0	0	0	0	0	0	0	0.01	0	0	0	0	0.01	0	0	0.08	0
Alterococcus	0	0	0	0	0	0	0	0	0	0	0	0	0	0	0	0.01	0	0	0.01	0.05	0.02	0.01	0	0	0	0	0.02	0.01	0	0.03	0	0	0	0	0	0	0	0	0	0	0	0	0	0	0
Kineosporia	0	0	0	0	0	0	0	0	0	0.01	0.01	0	0.01	0	0.01	0	0	0	0	0	0	0	0.01	0	0	0	0	0	0	0	0	0	0	0	0	0.01	0.01	0.02	0.01	0	0	0	0.06	0	0
Kocuria	0	0	0	0	0	0	0	0	0	0	0	0	0	0	0.02	0	0.01	0.01	0	0	0.04	0.01	0	0.01	0	0	0	0	0.01	0.02	0	0	0	0	0	0	0	0	0.01	0	0	0.01	0.01	0	0
Verrucomicrobiaceae_bacterium_DC2c-37	0	0	0	0	0	0	0	0	0	0	0	0	0	0	0	0	0	0	0	0	0	0.01	0	0	0	0	0	0.03	0.01	0	0	0	0	0	0.02	0	0	0	0	0.09	0	0	0	0	0
uncultivated_soil_bacterium_clone_S027	0	0	0	0	0	0	0	0	0	0	0	0.01	0	0	0.01	0.01	0.03	0	0.02	0	0.03	0	0	0	0	0	0	0	0.01	0	0	0	0	0.01	0	0	0.02	0	0	0	0.01	0	0	0	0
Kangiella	0	0	0	0	0	0	0	0	0	0	0	0	0	0	0	0	0	0	0	0	0	0	0	0	0	0	0	0	0	0.16	0	0	0	0	0	0	0	0	0	0	0	0	0	0	0
Coleofasciculus	0	0	0	0	0	0	0	0	0	0	0.01	0	0	0	0.01	0	0	0	0	0.01	0.01	0	0	0	0	0	0	0	0	0.12	0	0	0	0	0	0	0	0	0	0	0	0	0	0	0
Lautropia	0.02	0	0	0.01	0.01	0	0	0	0.01	0	0	0	0	0	0.02	0.01	0	0	0	0.01	0	0.01	0	0	0	0.01	0	0	0	0	0	0.01	0	0.01	0	0	0	0	0	0	0	0	0	0.02	0.01
Edaphobacter	0	0	0	0	0	0.01	0	0	0	0	0	0	0	0.03	0	0	0.02	0	0	0	0	0	0.04	0.01	0.01	0	0	0	0	0	0.01	0	0	0	0.01	0	0	0	0	0	0	0	0.01	0	0
Sinomonas	0	0.01	0	0.01	0	0	0	0	0.01	0	0	0	0	0	0	0	0	0	0	0	0	0	0.09	0	0	0	0	0	0	0	0	0	0	0	0	0.01	0	0	0	0	0	0	0.01	0.01	0
Staphylococcus	0.02	0	0.02	0	0	0	0	0	0.01	0.01	0	0.01	0	0	0	0	0	0	0	0	0	0	0	0	0	0	0	0	0	0	0.03	0	0	0	0	0	0	0	0	0.04	0.01	0	0	0	0
Marinoscillum	0	0	0	0	0	0	0	0	0	0	0	0	0	0	0	0	0	0	0	0	0	0	0	0	0	0	0	0	0	0.15	0	0	0	0	0	0	0	0	0	0	0	0	0	0	0
Syntrophorhabdus	0	0	0	0	0	0	0	0	0	0.15	0	0	0	0	0	0	0	0	0	0	0	0	0	0	0	0	0	0	0	0	0	0	0	0	0	0	0	0	0	0	0	0	0	0	0
Actinomycetospora	0	0	0	0	0	0	0	0	0	0	0.01	0.01	0	0	0	0	0.01	0	0	0	0	0	0	0	0	0	0	0.04	0.02	0.01	0	0	0	0.01	0.02	0	0	0	0	0	0	0	0	0.02	0
Methylovirgula	0.07	0.01	0	0	0	0	0	0	0	0	0	0	0.01	0	0	0	0	0	0	0.01	0	0	0	0	0	0	0	0	0	0	0	0	0.04	0	0	0	0	0	0	0	0	0	0.01	0	0
Verrucosispora	0.01	0	0	0	0	0	0	0	0	0	0	0	0	0	0	0.01	0.01	0	0	0.02	0.01	0.01	0	0	0	0	0	0	0.01	0	0	0	0	0	0	0.02	0	0	0.01	0	0.01	0.01	0	0	0.02
Paucibacter	0.04	0	0	0	0	0	0.06	0.02	0	0.01	0	0	0	0	0	0	0	0	0	0	0	0	0	0	0	0	0	0	0	0	0	0	0	0	0	0	0	0.02	0	0	0	0	0	0	0
Actinoallomurus	0	0	0	0	0	0	0	0	0	0	0	0	0.09	0.01	0	0	0	0	0	0	0	0	0	0	0	0	0	0	0	0	0	0	0	0	0	0	0.01	0	0.01	0	0	0	0	0.01	0.02
Candidatus_Xiphinematobacter	0	0	0	0	0	0	0	0	0	0	0.02	0.02	0	0	0	0.01	0.01	0.02	0.01	0	0.01	0.02	0	0	0	0	0	0	0.01	0	0	0	0	0	0.01	0	0	0	0	0	0	0	0	0	0
Salinimicrobium	0	0	0	0	0	0	0	0	0	0	0	0	0	0	0	0	0	0	0	0	0	0	0	0	0	0	0	0	0	0.14	0	0	0	0	0	0	0	0	0	0	0	0	0	0	0
Acidiphilium	0	0	0.04	0	0	0.01	0	0	0.01	0	0	0	0	0.02	0	0	0	0	0	0	0	0	0.01	0.01	0.01	0	0	0	0	0	0.01	0	0	0	0	0	0.01	0.01	0	0	0	0	0	0	0
Tetrasphaera	0	0	0	0	0	0	0	0	0	0	0.01	0.01	0	0	0.01	0.02	0.02	0.01	0	0	0.01	0.01	0	0	0	0	0	0	0	0.01	0	0	0	0	0.02	0	0	0.01	0	0	0	0	0	0	0
Aquitalea	0	0	0.01	0	0	0	0.01	0	0	0.02	0	0	0	0	0	0.01	0	0.01	0	0	0	0	0	0	0	0	0	0	0	0	0	0	0	0	0	0	0	0	0	0	0	0.07	0	0	0
Siphonobacter	0	0	0	0	0	0	0	0	0.12	0	0	0	0	0	0	0	0	0	0	0	0	0	0	0	0	0	0	0	0	0	0	0	0	0	0	0	0	0	0	0	0	0.01	0	0	0
unidentified	0.02	0	0	0	0	0.01	0	0	0	0	0	0	0	0	0	0	0.01	0	0	0.01	0	0.01	0	0	0	0	0	0	0	0.01	0	0	0	0.01	0	0.01	0.02	0	0.01	0	0	0	0	0.01	0
Mariniflexile	0	0	0	0	0	0	0	0	0	0	0	0	0	0	0	0	0	0	0	0	0	0	0	0	0	0	0	0	0	0.13	0	0	0	0	0	0	0	0	0	0	0	0	0	0	0
Isosphaera	0	0	0.03	0	0	0	0	0	0	0.05	0	0	0.01	0.01	0	0	0	0	0	0	0	0	0	0	0	0	0	0	0	0	0	0	0	0	0.01	0	0	0	0	0	0.01	0	0.01	0	0
Aureimonas	0	0	0	0	0	0	0	0	0	0.01	0.02	0.01	0	0.02	0	0	0.01	0.01	0.01	0	0.01	0	0	0	0	0.01	0	0	0	0	0	0	0	0	0	0	0	0	0	0.01	0	0	0	0	0.01
Ochrobactrum	0	0	0	0	0	0.01	0.02	0	0	0	0	0.01	0	0	0	0	0	0	0	0.02	0	0	0	0.01	0	0	0	0	0	0.03	0	0	0	0.01	0	0	0	0	0	0	0	0	0	0.01	0.01
Leptospirillum	0	0	0	0	0	0	0	0	0	0.1	0	0	0	0.01	0	0	0	0	0	0	0	0	0	0	0	0	0	0	0	0	0	0	0	0	0	0	0	0	0	0	0	0	0.01	0	0
Clostridium_sensu_stricto_12	0	0	0.03	0	0	0	0	0.01	0	0	0.01	0.01	0	0.01	0	0	0	0	0	0	0	0	0	0.01	0.02	0	0	0	0	0	0	0	0	0	0	0	0.01	0	0	0	0	0.01	0	0	0
Cellulosimicrobium	0	0	0	0	0	0	0	0	0	0	0	0	0.01	0	0.02	0	0.01	0	0	0.06	0	0	0	0	0	0	0	0	0	0.01	0	0	0	0	0	0	0	0	0	0.01	0	0	0	0	0
Leptolinea	0	0	0	0	0	0	0	0	0	0.12	0	0	0	0	0	0	0	0	0	0	0	0	0	0	0	0	0	0	0	0	0	0	0	0	0	0	0	0	0	0	0	0	0	0	0
Desulfomonile	0	0	0	0	0	0	0	0	0	0	0	0	0	0	0	0	0	0	0	0	0	0	0	0	0	0	0	0	0	0.12	0	0	0	0	0	0	0	0	0	0	0	0	0	0	0
Herbidospora	0	0	0	0	0	0	0	0	0	0	0	0	0	0	0	0.01	0.08	0	0	0.02	0	0	0	0	0	0	0	0	0	0	0	0	0	0	0	0	0	0	0	0	0.01	0	0	0	0
Clostridium_sensu_stricto_10	0	0	0.01	0	0	0	0	0	0.01	0.02	0	0	0.01	0	0	0	0	0	0	0	0	0	0.03	0.02	0.01	0	0	0	0	0	0	0	0	0	0	0	0	0	0	0	0	0	0	0	0
Bacteriovorax	0.01	0	0	0	0	0	0	0	0	0	0	0	0	0.01	0	0	0	0	0	0.04	0	0	0	0	0	0	0	0	0	0	0	0	0	0.02	0	0	0	0	0	0	0	0	0	0.03	0
Acidobacteria_bacterium_LX3	0.01	0	0	0	0	0	0	0	0	0	0	0	0	0	0	0	0	0	0	0	0	0	0	0	0	0	0	0	0	0	0	0	0	0.01	0	0	0	0.03	0.01	0	0.01	0	0	0.03	0.01
Erythrobacter	0	0	0	0	0	0	0	0	0	0	0	0	0	0	0.02	0	0	0	0	0	0	0	0	0	0	0	0.06	0	0	0.01	0	0	0	0	0	0	0	0	0	0	0	0	0	0	0.02
Crenotalea	0.01	0	0	0	0	0	0	0	0	0	0	0	0	0.01	0	0	0	0	0	0	0.01	0	0	0.02	0.01	0.01	0	0	0	0	0	0	0	0.01	0.01	0	0.01	0	0	0	0	0	0	0	0.01
Starkeya	0	0	0	0	0	0	0	0	0	0	0	0	0	0	0	0.01	0	0	0	0.01	0.01	0	0	0	0	0	0.02	0.01	0	0	0	0	0	0	0	0	0.03	0.01	0	0	0	0	0	0	0.01
Hoppeia	0	0	0	0	0	0	0	0	0	0	0	0	0	0	0	0	0	0	0	0	0	0	0	0	0	0	0	0	0	0.1	0	0	0	0	0	0	0	0	0	0	0	0	0	0	0
Ignavibacterium	0	0	0	0	0	0	0	0	0	0.1	0	0	0	0	0	0	0	0	0	0	0	0	0	0	0	0	0	0	0	0	0	0	0	0	0	0	0	0	0	0	0	0	0	0	0
Enhygromyxa	0	0	0	0	0	0	0	0	0	0	0	0	0	0	0	0	0	0	0	0.01	0.02	0	0	0	0	0.01	0	0	0.02	0.04	0	0	0	0	0	0	0	0	0	0	0	0	0	0	0
Virgisporangium	0	0	0	0	0	0	0	0	0	0	0	0	0	0	0	0	0	0	0	0	0	0	0	0	0	0.05	0	0	0	0	0	0.02	0	0	0	0	0	0.01	0	0	0	0	0	0.02	0
Zobellella	0	0	0	0	0	0	0	0	0	0	0	0	0	0	0	0	0	0	0	0	0	0	0	0	0	0	0	0	0	0.1	0	0	0	0	0	0	0	0	0	0	0	0	0	0	0
Syntrophus	0	0	0	0	0	0	0	0	0	0.1	0	0	0	0	0	0	0	0	0	0	0	0	0	0	0	0	0	0	0	0	0	0	0	0	0	0	0	0	0	0	0	0	0	0	0
Anoxybacillus	0	0	0	0	0	0	0	0.01	0	0	0	0	0	0.01	0.02	0	0.01	0	0	0	0	0	0.02	0	0	0	0	0	0	0	0	0	0	0	0	0	0.01	0	0	0.02	0	0	0	0	0
Denitromonas	0	0	0.01	0.01	0	0	0	0	0	0	0	0	0	0	0	0	0	0	0	0	0	0	0	0	0	0.01	0.01	0	0	0.06	0	0	0	0	0	0	0	0	0	0	0	0	0	0	0
Bordetella	0	0	0	0	0	0	0	0	0	0	0	0	0	0	0	0.01	0.02	0	0	0	0	0	0	0	0	0.01	0.01	0	0.01	0	0	0	0	0	0	0.01	0	0	0	0.02	0	0	0	0.01	0
Nitrolancea	0	0	0	0	0	0.01	0	0	0	0	0.01	0	0	0.03	0	0	0.01	0	0	0.01	0	0	0	0	0	0	0	0	0.01	0	0	0	0	0.01	0	0	0.01	0	0	0	0	0	0	0	0
Clostridium_sensu_stricto_8	0	0	0.03	0	0	0	0	0	0.01	0	0	0	0	0.01	0	0	0	0	0	0.01	0	0	0	0	0.03	0	0	0	0	0	0	0	0	0	0	0	0.01	0	0	0	0	0	0	0	0
Acidocella	0.04	0	0.04	0	0	0	0	0	0	0	0	0	0	0	0	0.01	0	0	0	0	0	0	0	0	0	0	0	0	0	0	0	0	0	0	0	0	0	0	0	0.01	0	0	0	0	0
Fodinicola	0	0	0	0.01	0.01	0	0.01	0	0	0	0	0	0.01	0	0	0	0.01	0	0	0	0.02	0	0	0	0.01	0	0	0	0	0	0	0	0	0.01	0	0	0	0	0.01	0	0	0	0	0	0
Enterococcus	0	0	0	0	0	0	0	0	0	0	0	0	0	0	0	0	0	0	0	0	0	0	0	0	0	0	0	0	0	0	0.09	0	0	0	0	0	0	0	0	0.01	0	0	0	0	0
Domibacillus	0.01	0	0	0.01	0.01	0	0	0	0	0	0	0	0	0	0	0	0	0	0	0	0	0	0.01	0.01	0.01	0	0	0	0	0	0.01	0	0	0	0.01	0	0.01	0	0.01	0	0	0	0	0	0
Rhizocola	0	0	0	0	0	0	0	0	0	0	0	0	0	0	0	0	0.02	0	0.01	0	0	0	0	0	0	0.01	0.01	0.01	0	0	0	0	0	0.01	0	0.01	0	0	0	0	0	0.01	0	0	0.01
unidentified_marine_bacterioplankton	0	0	0	0	0	0	0.01	0	0	0	0	0	0	0	0	0	0.02	0	0	0	0.01	0	0	0	0	0	0	0	0.02	0	0.01	0	0	0	0	0	0	0	0.01	0.01	0	0	0	0	0.01
Hydrotalea	0	0	0	0	0	0	0	0	0	0	0	0	0	0.01	0	0	0	0	0	0	0	0	0	0	0	0	0	0	0	0	0	0	0	0.02	0	0.01	0	0	0.01	0	0	0	0.02	0.02	0
Desulfobacca	0	0	0	0	0	0	0	0	0	0.09	0	0	0	0	0	0	0	0	0	0	0	0	0	0	0	0	0	0	0	0	0	0	0	0	0	0	0	0	0	0	0	0	0	0	0
Alicyclobacillus	0	0	0	0	0	0	0	0.01	0	0	0	0	0	0.01	0	0	0	0	0	0	0	0	0.03	0.01	0	0	0	0	0	0	0	0	0	0	0	0	0	0	0	0	0	0	0.03	0	0
Rhodobacter	0	0	0.01	0	0	0	0	0	0	0	0	0	0	0.01	0.01	0.01	0	0.01	0	0.01	0	0	0	0	0	0	0	0	0	0.01	0	0	0	0	0	0	0	0	0	0.01	0.01	0	0	0	0
Roseomonas	0	0	0	0	0	0	0	0	0	0	0.01	0	0	0	0.01	0	0.03	0	0	0	0	0	0	0	0	0	0	0	0	0.01	0	0	0	0	0	0	0	0	0	0	0	0	0.03	0	0
Myxococcus	0	0	0	0	0	0	0	0	0	0	0	0	0	0.01	0	0	0	0	0	0	0	0	0	0	0	0	0	0	0	0	0	0	0	0.04	0.01	0	0	0	0	0	0	0	0	0	0.03
Thiohalobacter	0	0	0	0	0	0	0	0	0	0	0	0.01	0	0	0	0.01	0	0.01	0	0.02	0	0.02	0	0	0	0	0	0.01	0.01	0	0	0	0	0	0	0	0	0	0	0	0	0	0	0	0
Ferribacterium	0	0	0	0	0	0	0	0	0	0	0	0	0	0	0	0	0	0	0	0	0	0	0	0	0	0	0	0	0	0	0	0	0	0	0	0	0	0	0	0	0	0.08	0	0.01	0
CL500-29_marine_group	0	0	0	0	0	0	0	0	0	0.02	0	0	0.01	0	0	0	0	0.02	0	0	0	0	0	0.01	0	0	0	0	0	0	0	0	0	0	0.01	0	0	0	0	0	0.01	0	0	0.01	0
Bhargavaea	0	0	0	0	0	0	0	0	0	0	0	0	0	0	0	0	0	0	0	0	0	0	0.03	0.02	0.04	0	0	0	0	0	0	0	0	0	0	0	0	0	0	0	0	0	0	0	0
Urania-1B-19_marine_sediment_group	0	0	0	0	0	0	0	0	0	0	0	0	0	0	0	0.02	0.01	0.01	0.02	0.01	0.01	0.01	0	0	0	0	0	0	0	0	0	0	0	0	0	0	0	0	0	0	0	0	0	0	0
Candidatus_Nitrotoga	0	0	0.01	0	0	0	0	0	0	0.07	0	0	0	0	0	0	0	0	0	0	0	0	0	0	0	0	0	0	0	0	0	0	0	0	0	0	0	0	0	0	0	0	0	0	0
Candidatus_Microthrix	0	0	0	0	0	0	0	0	0	0	0	0.01	0	0	0	0	0	0	0	0	0	0	0	0	0	0	0	0	0	0	0	0	0	0.01	0.01	0	0	0	0.02	0	0	0	0.01	0.01	0.01
Clostridium_sensu_stricto_5	0	0	0	0	0	0	0	0	0	0.01	0	0	0	0	0	0	0	0	0	0	0	0	0.01	0	0	0	0	0	0	0	0.06	0	0	0	0	0	0	0	0	0	0	0	0	0	0
Coxiella	0	0	0	0	0	0	0	0	0.02	0	0	0	0	0	0	0	0	0	0	0	0	0	0	0	0	0	0	0	0	0	0	0	0	0.03	0	0	0.01	0	0.01	0	0	0	0	0	0.01
Solibacillus	0	0	0	0	0	0	0	0	0	0	0	0	0	0	0	0	0	0.01	0	0	0	0	0	0	0.01	0	0	0	0	0	0	0	0	0.01	0	0.01	0.01	0.01	0	0	0	0	0.01	0	0.01
Virgibacillus	0	0	0	0	0	0	0	0	0	0	0	0	0.01	0	0	0	0	0	0	0	0	0	0.03	0.01	0	0	0	0	0	0	0	0	0	0	0	0	0	0	0	0	0	0.01	0.01	0	0.01
Aquibacter	0	0	0	0	0	0	0	0	0	0	0	0	0	0	0	0	0	0	0	0	0	0	0	0	0	0	0.03	0	0	0.05	0	0	0	0	0	0	0	0	0	0	0	0	0	0	0
LD28_freshwater_group	0	0	0	0	0	0	0	0	0	0.01	0	0	0	0	0	0	0	0	0	0	0.01	0	0	0	0	0	0	0	0	0	0	0	0	0	0.05	0	0	0	0	0	0	0	0	0.01	0
Halobacillus	0	0	0	0	0	0	0	0	0	0	0	0	0	0	0	0	0	0	0	0	0	0	0	0	0	0	0	0	0	0.08	0	0	0	0	0	0	0	0	0	0	0	0	0	0	0
Candidatus_Accumulibacter	0	0	0	0	0	0	0.02	0.02	0.01	0	0	0	0	0	0	0	0	0	0	0	0	0	0	0	0	0	0	0	0	0	0	0	0	0	0	0	0	0	0	0	0	0.02	0.01	0	0
Blastopirellula	0	0	0	0	0	0	0	0	0	0	0	0	0	0	0.01	0	0	0.01	0.01	0.01	0.01	0.01	0	0	0	0	0	0.01	0	0	0	0	0	0	0	0	0	0	0	0	0	0.01	0	0	0
Pannonibacter	0	0	0	0	0	0	0	0	0	0	0	0	0	0	0.01	0	0	0	0	0	0	0	0	0	0	0	0	0	0	0.07	0	0	0	0	0	0	0	0	0	0	0	0	0	0	0
Nibribacter	0	0	0	0	0	0	0	0	0	0	0.03	0.02	0	0	0.01	0	0	0	0	0	0	0.01	0	0	0	0	0	0.01	0	0	0	0	0	0	0	0	0	0	0	0	0	0	0	0	0
Smaragdicoccus	0	0	0	0	0	0	0	0	0	0.01	0	0	0	0.01	0	0	0	0	0	0.04	0	0	0	0	0	0	0	0	0	0	0	0	0	0.01	0	0	0	0	0	0	0.01	0	0	0	0
Schlesneria	0	0	0	0	0	0	0	0	0	0	0.02	0	0	0	0	0	0	0	0	0	0	0.01	0	0	0	0	0	0.01	0	0	0	0	0	0	0.02	0	0	0	0	0	0	0	0.01	0	0.01
Shimazuella	0	0	0	0	0	0	0	0	0	0	0	0	0	0	0	0	0	0	0.03	0	0.01	0.03	0	0	0	0	0	0	0	0	0	0	0	0	0	0	0	0	0	0	0	0	0	0	0
Sideroxydans	0	0	0	0	0	0	0	0	0	0.04	0	0	0	0	0	0	0	0	0	0	0	0	0	0.01	0	0	0	0	0	0	0	0	0	0	0.01	0	0	0	0	0	0	0.01	0	0	0
Agaricicola	0	0	0	0	0	0	0	0	0	0	0	0	0	0	0.03	0	0	0	0	0	0	0	0	0	0	0	0.01	0	0.01	0	0	0	0	0	0	0	0	0	0	0	0.01	0	0	0	0.01
Quadrisphaera	0	0	0	0	0	0	0	0	0	0	0.01	0	0	0	0	0	0.01	0	0	0	0	0.01	0	0	0	0	0	0.01	0	0.01	0	0	0	0	0	0	0	0	0	0	0	0.01	0.01	0	0
CL500-3	0	0	0	0	0	0	0	0	0	0	0	0	0	0	0	0	0	0	0	0	0	0	0	0	0	0	0	0.01	0.05	0	0	0	0	0	0	0	0.01	0	0	0	0	0	0	0	0
Sphingosinicella_sp._YJ22	0	0	0	0	0	0	0	0	0	0	0	0	0	0	0.01	0	0	0	0	0.02	0	0	0	0	0	0	0	0	0	0.01	0	0	0	0	0	0	0	0	0	0	0.01	0	0	0.02	0
Methylibium	0	0	0	0	0	0	0	0	0	0	0	0	0	0	0	0	0	0	0	0	0	0	0	0	0.01	0.03	0.01	0	0	0	0	0	0	0	0	0	0.01	0	0	0.01	0	0	0	0	0
Spirillospora	0	0	0	0	0	0	0	0	0	0	0	0	0	0	0.02	0	0.01	0	0	0	0.01	0.01	0	0	0	0	0	0	0.01	0.01	0	0	0	0	0	0	0	0	0	0	0	0	0	0	0
Rheinheimera	0	0	0	0	0	0	0	0	0	0	0	0	0	0	0	0	0	0	0	0	0	0	0	0	0	0	0	0	0	0.07	0	0	0	0	0	0	0	0	0	0	0	0	0	0	0
Syntrophobacter	0	0	0	0.01	0	0	0	0	0	0.06	0	0	0	0	0	0	0	0	0	0	0	0	0	0	0	0	0	0	0	0	0	0	0	0	0	0	0	0	0	0	0	0	0	0	0
Oligoflexus	0	0	0	0	0	0	0	0	0	0	0	0	0	0.01	0	0	0.01	0.01	0	0	0	0.01	0	0	0	0	0	0	0	0	0	0	0	0	0	0	0.02	0	0	0	0	0.01	0	0	0
Methanosarcina	0	0	0	0	0	0	0	0	0	0.04	0	0	0	0	0	0	0	0	0	0	0	0	0	0	0	0	0	0	0	0.02	0	0	0	0	0	0	0	0	0	0	0	0	0	0.01	0
Gallionella	0	0	0	0	0	0	0	0	0	0.03	0	0	0	0	0	0.02	0	0	0.01	0	0	0	0	0	0	0	0	0	0	0	0	0	0	0	0	0	0	0	0	0	0	0	0	0	0
Arcticibacter	0	0	0	0	0	0	0	0	0	0	0.02	0.01	0	0	0	0	0	0	0	0	0	0	0	0	0	0	0	0	0	0	0	0	0	0.01	0	0	0	0.01	0	0	0	0	0.01	0	0
Roseateles	0	0.01	0	0	0	0	0	0.01	0	0	0	0	0	0.01	0	0	0	0	0	0	0	0	0	0	0.01	0	0	0	0	0	0.01	0	0	0	0	0	0.01	0	0	0	0	0	0	0	0
Sedimenticola	0	0	0	0	0	0	0	0	0	0	0	0	0	0	0	0	0	0	0	0.05	0.01	0	0	0	0	0	0	0	0	0	0	0	0	0	0	0	0	0	0	0	0	0	0	0	0
Denitratisoma	0	0.01	0	0	0	0	0	0	0	0	0	0	0	0.01	0	0.01	0	0	0	0	0	0	0	0	0	0	0	0	0	0	0	0	0	0.01	0.01	0	0	0.01	0	0	0	0	0	0	0
Pseudoclavibacter	0	0	0	0	0	0	0	0	0	0	0	0	0	0	0	0.01	0.01	0	0	0	0	0.01	0	0	0	0	0.01	0	0	0	0.01	0	0	0	0	0	0	0	0	0	0	0	0	0	0.01
Promicromonospora	0	0	0	0	0	0	0	0	0	0	0	0	0	0	0	0	0.01	0	0	0	0	0	0	0	0	0	0	0	0	0	0	0.03	0	0	0	0.01	0	0	0	0	0	0	0	0	0.01
Catenuloplanes	0	0	0	0	0	0	0	0	0	0	0	0	0	0	0.01	0	0.01	0	0	0	0	0	0	0	0	0	0	0	0	0	0	0	0	0	0	0	0	0	0.03	0	0.01	0	0	0	0
Umezawaea	0	0	0	0	0	0	0	0	0	0	0	0	0	0	0	0	0	0	0	0	0	0.02	0	0	0	0	0	0	0	0	0	0	0	0	0	0.01	0	0.01	0.02	0	0	0	0	0	0
Mangroviflexus	0	0	0	0	0	0	0	0	0	0	0.01	0	0	0	0.02	0	0.01	0	0	0.02	0	0	0	0	0	0	0	0	0	0	0	0	0	0	0	0	0	0	0	0	0	0	0	0	0
Defluviimonas	0	0	0	0	0	0	0	0	0	0	0	0	0	0	0	0	0	0	0	0	0	0	0	0	0	0	0	0	0	0.06	0	0	0	0	0	0	0	0	0	0	0	0	0	0	0
Gulbenkiania	0	0	0	0	0	0	0	0	0	0	0	0.01	0	0	0	0	0	0	0	0	0	0	0	0	0	0	0	0	0	0	0	0	0	0.01	0	0	0	0	0.01	0	0.01	0	0.02	0	0
Methylocella	0	0	0	0	0	0	0	0	0	0	0	0.01	0	0	0	0.01	0	0	0	0	0	0	0	0	0	0	0	0	0	0	0	0	0.01	0.01	0	0	0.02	0	0	0	0	0	0	0	0
Parvibaculum	0	0	0	0	0	0	0	0	0	0	0	0	0	0.01	0	0	0	0	0	0	0	0	0	0.01	0	0	0.01	0	0	0	0	0	0	0	0	0.01	0	0	0	0	0.01	0	0	0	0
Chlorochromatium	0	0	0	0	0	0	0	0	0	0	0.01	0.02	0	0	0	0.01	0	0.01	0	0	0	0	0	0	0	0	0	0	0	0	0	0	0	0	0	0	0	0	0	0	0	0	0	0	0
Cerasicoccus	0	0	0	0	0	0	0	0	0	0	0	0	0	0.01	0	0	0	0	0	0	0	0	0	0	0	0	0	0	0	0.04	0	0	0	0	0	0	0	0	0	0	0	0	0	0	0
Acidobacteria_bacterium_WY11	0	0	0	0	0	0	0	0	0	0	0	0	0	0	0.02	0	0	0	0	0.01	0	0	0	0	0	0	0	0	0	0.01	0	0	0	0	0	0	0	0	0	0	0	0.01	0	0	0
Desulfopila	0	0	0	0	0	0	0	0	0	0	0	0	0	0	0	0	0	0	0	0	0	0	0	0	0	0	0	0	0	0.05	0	0	0	0	0	0	0	0	0	0	0	0	0	0	0
Microbulbifer	0	0	0	0	0	0	0	0	0	0	0	0	0	0	0	0	0	0	0	0	0	0	0	0	0	0	0	0	0	0.05	0	0	0	0	0	0	0	0	0	0	0	0	0	0	0
Streptosporangium	0	0	0	0	0	0	0	0	0	0	0	0	0	0	0.01	0	0	0	0	0	0	0	0	0	0	0	0	0	0	0	0	0	0	0	0	0	0	0	0	0	0.02	0	0	0.01	0.01
Kaistia	0	0	0	0	0	0	0	0	0	0	0	0	0	0	0	0	0	0	0	0	0	0	0	0	0	0	0	0	0	0	0	0	0	0.01	0	0.01	0	0	0	0	0.01	0.01	0.01	0	0
Croceicoccus	0	0	0	0	0	0	0	0	0	0	0.01	0	0	0	0	0	0	0	0	0	0	0	0	0	0	0	0	0	0	0.04	0	0	0	0	0	0	0	0	0	0	0	0	0	0	0
Gemmobacter	0	0	0	0	0	0	0.01	0	0	0	0	0	0	0	0	0	0	0	0	0	0	0	0	0	0	0	0	0	0	0.04	0	0	0	0	0	0	0	0	0	0	0	0	0	0	0
Plasticicumulans	0	0	0	0	0	0	0	0	0	0	0	0	0	0	0	0	0	0	0	0	0	0	0	0	0	0	0	0	0	0.05	0	0	0	0	0	0	0	0	0	0	0	0	0	0	0
Rhodospirillaceae_bacterium_L34	0	0	0	0	0	0	0	0.01	0	0.01	0	0	0	0.01	0	0	0	0	0	0	0	0	0.01	0	0.01	0	0	0	0	0	0	0	0	0	0	0	0	0	0	0	0	0	0	0	0
Clostridium_sensu_stricto_3	0	0.01	0	0	0	0	0	0	0	0.01	0	0	0	0	0	0	0	0	0	0	0	0	0	0	0.03	0	0	0	0	0	0	0	0	0	0	0	0	0	0	0	0	0	0	0	0
Clostridium_sensu_stricto_13	0	0.01	0.02	0	0	0	0.01	0	0	0	0	0	0	0	0	0	0	0	0	0	0	0	0	0	0	0	0	0	0	0	0	0	0	0	0	0	0	0	0	0.01	0	0	0	0	0
Myxococcales_bacterium_Gsoil_473	0	0	0	0	0	0	0	0	0	0	0	0	0	0	0	0	0.02	0.01	0	0.01	0	0	0	0	0	0	0	0	0	0	0	0	0	0	0	0	0	0	0.01	0	0	0	0	0	0
Microtetraspora	0	0	0	0	0	0	0	0	0	0	0	0	0	0	0	0	0	0	0	0	0	0	0	0	0	0	0.05	0	0	0	0	0	0	0	0	0	0	0	0	0	0	0	0	0	0
Candidimonas	0	0	0	0	0	0	0	0	0	0	0	0	0	0	0	0	0	0	0	0	0	0	0	0	0	0	0	0	0	0	0	0	0	0	0	0	0	0.04	0	0	0.01	0	0	0	0
Rhodocytophaga	0	0	0	0	0	0	0	0	0	0	0	0	0	0	0	0	0.01	0	0	0.01	0	0	0	0	0	0	0	0	0	0	0	0.01	0	0	0.01	0	0	0	0	0	0	0	0	0	0
Phormidium	0	0	0	0	0	0	0	0	0	0	0	0	0	0	0	0	0	0	0	0	0	0	0	0	0	0	0	0	0	0.04	0	0	0	0	0	0	0	0	0	0	0	0	0	0	0
Flexithrix	0	0	0	0	0	0	0	0	0	0	0	0	0	0	0	0	0	0	0	0	0	0	0	0	0	0	0	0	0	0.04	0	0	0	0	0	0	0	0	0	0	0	0	0	0	0
Longispora	0	0	0	0	0	0	0	0	0	0	0	0	0	0	0.03	0	0	0	0	0	0	0	0	0	0	0	0	0	0	0	0	0	0	0	0	0.01	0	0	0	0	0	0	0	0	0
Alcanivorax	0	0	0	0	0	0	0	0	0	0	0	0	0	0	0	0	0	0	0	0.02	0	0	0	0	0	0	0	0	0	0.02	0	0	0	0	0	0	0	0	0	0	0	0	0	0	0
Sulfuricella	0	0	0	0	0	0	0	0	0	0.04	0	0	0	0	0	0	0	0	0	0	0	0	0	0	0	0	0	0	0	0	0	0	0	0	0	0	0	0	0	0	0	0	0	0	0
Lachnoclostridium_5	0	0	0	0	0	0	0	0	0	0	0	0	0	0	0	0	0	0	0	0	0.01	0	0	0	0	0	0	0	0	0	0	0	0	0	0	0	0	0	0	0.01	0.02	0	0	0	0
Labrenzia	0	0	0	0	0	0	0	0	0	0	0	0	0	0	0	0	0	0	0	0	0	0	0	0	0	0.01	0	0	0	0.03	0	0	0	0	0	0	0	0	0	0	0	0	0	0	0
Constrictibacter	0	0	0	0	0	0	0	0	0	0	0	0	0	0	0	0	0.01	0	0	0	0.01	0.01	0	0	0	0	0	0	0.01	0	0	0	0	0	0	0	0	0	0	0	0	0	0	0	0
Ekhidna	0	0	0	0	0	0	0	0	0	0	0	0	0	0	0	0	0	0	0	0	0	0	0	0	0	0	0	0	0	0.04	0	0	0	0	0	0	0	0	0	0	0	0	0	0	0
Ectothiorhodospira	0	0	0	0	0	0	0	0	0	0.02	0	0.01	0	0.01	0	0	0	0	0	0	0	0	0	0	0	0	0	0	0	0	0	0	0	0	0	0	0	0	0	0	0	0	0	0	0
Fictibacillus	0	0	0	0	0	0	0	0.01	0	0	0	0	0	0	0	0	0	0.02	0	0	0	0	0	0	0	0	0	0	0	0	0	0	0	0	0	0	0	0	0.01	0	0	0	0	0	0
Erwinia	0	0	0	0	0	0.01	0	0	0	0	0	0	0	0	0	0	0	0	0.01	0.01	0	0	0	0	0	0	0	0	0	0	0	0	0	0	0	0	0	0	0	0	0	0	0.01	0	0
Georgfuchsia	0	0	0	0	0	0	0	0	0	0	0	0	0	0	0	0	0	0	0	0	0	0	0	0	0	0	0	0.02	0	0	0	0	0	0	0	0	0.01	0	0	0	0	0	0	0.01	0
Phycicola	0	0	0	0	0	0	0	0	0	0	0	0	0	0	0	0	0	0	0	0	0	0	0	0	0	0	0	0	0.01	0	0.01	0	0	0	0	0	0.01	0.01	0	0	0	0	0	0	0
Phreatobacter	0	0	0.02	0	0	0	0	0	0.01	0	0	0	0	0	0	0	0.01	0	0	0	0	0	0	0	0	0	0	0	0	0	0	0	0	0	0	0	0	0	0	0	0	0	0	0	0
Chondromyces	0	0	0	0	0	0	0	0	0	0	0	0	0	0	0.01	0.01	0	0.01	0	0	0	0	0	0	0	0	0	0	0	0	0	0	0	0.01	0	0	0	0	0	0	0	0	0	0	0
Nocardiopsis	0	0	0	0	0	0	0	0	0	0	0	0	0	0	0.01	0	0	0	0	0	0	0	0	0	0	0	0	0	0	0	0	0	0	0	0	0	0	0	0	0	0.01	0	0	0	0.02
Nubsella	0	0	0	0	0	0	0	0	0	0	0	0	0	0.01	0	0	0	0	0	0	0	0	0	0	0	0	0	0	0	0	0	0	0	0	0	0	0	0	0	0	0	0	0	0.02	0
Intestinibacter	0	0	0	0	0	0	0	0	0	0.01	0	0	0	0.01	0	0	0	0	0	0	0	0	0	0	0	0	0	0	0	0	0	0	0	0	0	0	0	0	0	0	0	0	0	0	0.01
Pullulanibacillus	0	0	0	0	0	0	0	0	0	0	0	0	0	0.01	0	0	0	0	0	0	0	0	0	0.01	0.01	0	0	0	0	0	0	0	0	0	0	0	0	0	0	0	0	0	0	0	0
Oryzihumus	0	0	0.01	0	0	0	0	0	0	0.01	0	0	0	0	0	0	0	0	0	0	0	0	0	0	0.01	0	0	0	0	0	0	0	0	0	0	0	0	0	0	0	0	0	0	0	0
Methylomicrobium	0	0	0	0	0	0	0	0	0	0.03	0	0	0	0	0	0	0	0	0	0	0	0	0	0	0	0	0	0	0	0	0	0	0	0	0	0	0	0	0	0	0	0	0	0	0
Planifilum	0	0	0	0	0	0	0	0	0	0	0	0	0	0	0	0	0	0	0	0	0	0	0	0	0	0	0	0	0	0	0	0	0	0	0	0	0	0.01	0	0.01	0	0	0	0	0.01
Porticoccus	0	0	0	0	0	0	0	0	0	0.02	0	0	0	0	0	0	0	0	0	0	0	0	0	0	0	0	0	0	0	0.01	0	0	0	0	0	0	0	0	0	0	0	0	0	0	0
Deinococcus	0	0	0.01	0	0	0	0	0	0	0	0	0	0	0	0	0	0	0	0	0	0	0	0	0	0	0	0	0	0	0.01	0	0	0	0	0	0	0.01	0	0	0	0	0	0	0	0
Haliea	0	0	0	0	0	0	0	0	0	0	0.01	0.01	0	0	0	0	0	0	0	0	0	0	0	0	0	0	0	0	0	0.01	0	0	0	0	0	0	0	0	0	0	0	0	0	0	0
Gramella	0	0	0	0	0	0	0	0	0	0	0	0	0	0	0	0	0	0	0	0	0	0	0	0	0	0	0	0	0	0.03	0	0	0	0	0	0	0	0	0	0	0	0	0	0	0
Methylosarcina	0	0	0	0	0	0	0	0	0	0.03	0	0	0	0	0	0	0	0	0	0	0	0	0	0	0	0	0	0	0	0	0	0	0	0	0	0	0	0	0	0	0	0	0	0	0
Winogradskyella	0	0	0	0	0	0	0	0	0	0	0	0	0	0	0	0	0	0	0	0	0	0	0	0	0	0	0	0	0	0.03	0	0	0	0	0	0	0	0	0	0	0	0	0	0	0
Rufibacter	0	0	0	0	0	0	0	0	0	0	0.02	0	0	0	0.01	0	0	0	0	0	0	0	0	0	0	0	0	0	0	0	0	0	0	0	0	0	0	0	0	0	0	0	0	0	0
Acetobacteraceae_bacterium_WX59	0	0	0	0	0	0	0	0	0	0	0	0.01	0	0	0	0	0	0	0	0	0	0	0.01	0	0.01	0	0	0	0	0	0	0	0	0	0	0	0	0	0	0	0	0	0	0	0
Aggregicoccus_edonensis	0	0	0	0	0	0	0	0	0	0	0.01	0	0	0	0	0	0	0	0	0.01	0	0	0	0	0	0	0	0	0	0	0	0	0	0	0	0	0	0	0	0	0	0.01	0	0	0
Aeromonas	0	0	0	0	0	0	0	0	0	0	0	0	0	0.01	0	0	0	0	0	0.01	0	0	0	0	0	0	0	0	0	0	0	0	0	0	0	0	0.01	0	0	0	0	0	0	0	0
Sulfuritalea	0	0	0	0	0	0	0	0	0	0	0	0	0	0	0	0	0	0	0	0	0	0	0	0	0	0	0	0.01	0.02	0	0	0	0	0	0	0	0	0	0	0	0	0	0	0	0
Amnibacterium	0	0	0	0	0	0	0	0	0	0.01	0	0	0	0	0	0	0	0	0	0	0	0	0	0	0	0	0	0	0	0	0	0	0	0	0	0	0	0.01	0	0	0	0.01	0	0	0
Simplicispira	0	0	0	0	0	0	0	0	0	0	0	0	0	0.01	0	0	0	0	0	0	0	0	0	0	0	0	0	0.01	0	0	0	0	0	0	0	0	0	0	0	0	0.01	0	0	0	0
Serratia	0	0.01	0	0	0	0	0	0	0	0	0.02	0	0	0	0	0	0	0	0	0	0	0	0	0	0	0	0	0	0	0	0	0	0	0	0	0	0	0	0	0	0	0	0	0	0
Coprothermobacter	0	0	0	0	0	0	0	0	0	0	0	0	0	0	0	0	0	0	0	0	0	0	0	0	0.01	0	0	0	0	0	0	0	0	0	0	0	0	0	0	0.02	0	0	0	0	0
Meganema	0	0	0	0	0	0	0	0	0	0	0	0	0	0	0	0	0	0	0	0	0	0	0	0	0	0	0.01	0	0	0	0	0	0	0.02	0	0	0	0	0	0	0	0	0	0	0
Desulfocapsa	0	0	0	0	0	0	0	0	0	0	0	0	0	0	0	0	0	0	0	0	0	0	0	0	0	0	0	0	0	0.03	0	0	0	0	0	0	0	0	0	0	0	0	0	0	0
Brevifollis	0	0	0	0	0	0	0	0	0	0	0	0	0	0	0.01	0.01	0	0	0	0	0	0	0	0	0	0	0	0	0	0	0	0	0	0	0	0.01	0	0	0	0	0	0	0	0	0
Catelliglobosispora	0	0	0	0	0	0	0	0	0	0	0	0	0	0	0	0	0	0.01	0.01	0.01	0	0	0	0	0	0	0	0	0	0	0	0	0	0	0	0	0	0	0	0	0	0	0	0	0
OM75_clade	0	0	0	0	0	0	0	0	0	0	0	0.01	0	0	0	0.01	0	0	0	0	0	0	0	0	0	0	0	0	0	0	0	0	0	0.01	0	0	0	0	0	0	0	0	0	0	0
Cellulomonas	0	0	0	0	0	0	0	0	0	0	0	0	0	0	0.02	0	0	0	0	0	0	0	0.01	0	0	0	0	0	0	0	0	0	0	0	0	0	0	0	0	0	0	0	0	0	0
Aneurinibacillus	0	0	0.01	0	0	0	0	0	0	0	0	0	0	0	0	0.01	0	0	0	0	0	0	0	0	0	0	0	0	0	0	0	0	0	0	0	0	0	0	0	0	0	0	0	0	0
Rhodopila	0	0	0	0	0	0	0	0	0	0	0	0	0	0	0	0	0	0	0	0	0	0	0	0.01	0	0	0	0	0	0	0	0	0	0	0	0	0.01	0	0	0	0	0	0	0	0
Spirosoma	0	0	0	0	0	0	0	0	0	0	0	0	0	0	0.01	0	0	0	0	0	0	0.01	0	0	0	0	0	0	0	0	0	0	0	0	0	0	0	0	0	0	0	0	0	0	0
Perlucidibaca	0	0	0	0	0	0	0	0	0	0	0.01	0	0	0	0	0	0	0	0	0	0	0	0	0	0	0	0	0	0	0	0	0	0	0	0	0	0	0	0	0	0	0.01	0	0	0
Chitinimonas	0	0	0	0	0	0	0	0	0.01	0.01	0	0	0	0	0	0	0	0	0	0	0	0	0	0	0	0	0	0	0	0	0	0	0	0	0	0	0	0	0	0	0	0	0	0	0
Truepera	0	0	0	0	0	0	0	0	0	0	0	0	0	0	0	0	0	0	0	0	0	0	0	0	0	0	0	0	0.02	0	0	0	0	0	0	0	0	0	0	0	0	0	0	0	0
Yonghaparkia	0	0	0	0	0	0	0	0	0	0	0	0	0	0	0	0	0.01	0	0	0	0.01	0	0	0	0	0	0	0	0	0	0	0	0	0	0	0	0	0	0	0	0	0	0	0	0
Elizabethkingia	0	0	0.02	0	0	0	0	0	0	0	0	0	0	0	0	0	0	0	0	0	0	0	0	0	0	0	0	0	0	0	0	0	0	0	0	0	0	0	0	0	0	0	0	0	0
bacterium_Ellin301	0	0	0	0	0	0	0	0	0	0	0	0	0	0.01	0	0	0	0	0	0	0	0	0	0	0	0	0	0	0	0	0	0	0	0	0	0	0	0	0	0	0	0	0	0.01	0
bacterium_Ellin5299	0	0	0	0	0	0	0	0	0	0	0	0	0	0	0	0	0	0	0	0	0	0	0	0.02	0	0	0	0	0	0	0	0	0	0	0	0	0	0	0	0	0	0	0	0	0
Sphingomonas_sp._WW11	0	0	0	0	0	0	0	0	0	0	0.01	0	0	0	0	0	0	0	0.01	0	0	0	0	0	0	0	0	0	0	0	0	0	0	0	0	0	0	0	0	0	0	0	0	0	0
Zymomonas	0.01	0	0	0	0	0	0	0	0	0	0	0	0	0	0	0	0	0	0	0	0	0	0	0	0	0	0	0	0	0	0	0	0	0	0	0	0	0	0.01	0	0	0	0	0	0
Thermoactinomyces	0	0	0	0	0	0	0	0	0	0	0	0	0	0	0.01	0	0	0	0	0	0	0	0	0	0	0	0	0	0	0	0	0	0	0	0	0	0	0	0	0	0.01	0	0	0	0
Anaeromyxobacter_dehalogenans	0	0	0	0	0	0	0	0	0	0	0	0	0	0	0.01	0	0	0	0	0.01	0	0	0	0	0	0	0	0	0	0	0	0	0	0	0	0	0	0	0	0	0	0	0	0	0
Acidobacterium_sp._WY65	0	0	0	0	0	0	0	0	0	0	0	0	0	0	0	0	0.01	0	0	0	0	0	0	0	0	0	0	0	0	0	0	0	0	0	0	0	0	0	0	0	0	0	0	0	0.01
Acrocarpospora_sp._04107M-2	0	0	0	0	0	0	0	0	0	0.01	0	0	0	0	0	0	0	0	0	0	0	0	0	0	0	0	0	0	0	0	0	0	0	0	0	0	0.01	0	0	0	0	0	0	0	0
Terrisporobacter	0	0	0	0	0	0	0	0	0	0	0	0	0	0.02	0	0	0	0	0	0	0	0	0	0	0	0	0	0	0	0	0	0	0	0	0	0	0	0	0	0	0	0	0	0	0
Sciscionella	0	0	0	0	0	0	0	0	0	0	0	0	0	0	0	0	0	0	0	0	0	0	0	0	0	0	0	0	0	0	0	0	0	0	0	0.01	0.01	0	0	0	0	0	0	0	0
Desulfobulbus	0	0	0	0	0	0	0	0	0	0	0	0	0	0	0	0	0	0	0	0	0	0	0	0	0	0	0	0	0	0.02	0	0	0	0	0	0	0	0	0	0	0	0	0	0	0
Kineococcus	0	0	0	0	0	0	0	0	0	0.01	0	0	0	0	0	0	0	0	0	0	0	0	0	0	0	0	0	0	0	0.01	0	0	0	0	0	0	0	0	0	0	0	0	0	0	0
Craurococcus	0	0	0.02	0	0	0	0	0	0	0	0	0	0	0	0	0	0	0	0	0	0	0	0	0	0	0	0	0	0	0	0	0	0	0	0	0	0	0	0	0	0	0	0	0	0
Magnetospira	0	0	0	0	0	0	0	0	0	0	0	0	0	0	0	0	0	0	0	0	0	0	0	0	0	0	0	0	0	0.02	0	0	0	0	0	0	0	0	0	0	0	0	0	0	0
Curtobacterium	0	0	0	0	0.01	0	0	0	0	0	0	0	0	0	0	0	0	0	0	0	0	0	0	0	0	0	0	0	0	0	0	0	0	0	0	0	0	0	0	0	0	0	0	0.01	0
Elusimicrobium	0	0	0	0	0	0	0	0	0	0	0	0	0	0	0	0	0	0	0	0	0	0	0	0	0	0	0	0	0	0.02	0	0	0	0	0	0	0	0	0	0	0	0	0	0	0
Desulfovibrio	0	0	0	0	0	0	0	0	0	0	0	0	0	0	0	0	0	0	0	0	0	0	0	0	0	0	0.01	0	0	0.01	0	0	0	0	0	0	0	0	0	0	0	0	0	0	0
Phytohabitans	0	0	0	0	0	0	0	0	0	0	0	0	0	0	0	0	0	0	0	0	0	0	0	0	0	0	0	0	0	0	0	0	0	0.01	0	0	0	0	0	0	0	0	0.01	0	0
Persicitalea	0	0	0	0	0	0	0	0	0	0	0	0	0	0	0.01	0	0	0	0	0	0	0	0	0	0	0	0	0	0	0	0	0	0	0	0	0	0	0	0	0	0.01	0	0	0	0
Candidatus_Endoecteinascidia	0	0	0	0	0	0	0	0	0	0	0	0	0	0	0	0	0	0	0	0	0	0	0	0	0	0	0	0	0	0	0	0	0	0.01	0	0	0	0	0.01	0	0	0	0	0	0
Blastochloris	0	0	0	0	0	0	0	0	0	0	0	0	0	0	0	0	0	0	0	0	0	0	0.01	0.01	0	0	0	0	0	0	0	0	0	0	0	0	0	0	0	0	0	0	0	0	0
Moheibacter	0	0	0	0	0	0	0	0	0	0	0	0	0	0	0.02	0	0	0	0	0	0	0	0	0	0	0	0	0	0	0	0	0	0	0	0	0	0	0	0	0	0	0	0	0	0
Methylomonas	0	0	0	0	0	0	0	0	0	0.02	0	0	0	0	0	0	0	0	0	0	0	0	0	0	0	0	0	0	0	0	0	0	0	0	0	0	0	0	0	0	0	0	0	0	0
Mitsuaria	0	0	0	0	0	0	0	0	0	0	0	0.01	0	0	0	0	0	0	0	0	0	0	0	0	0	0	0	0	0	0	0	0	0	0	0	0	0	0	0.01	0	0	0	0	0	0
Acidisphaera	0	0	0	0	0	0	0	0	0	0	0	0	0	0	0	0	0	0	0	0	0	0	0	0.01	0	0	0	0	0	0	0	0	0	0	0	0	0	0	0	0	0	0	0	0	0
Candidatus_Nitrosopumilus	0	0	0	0	0	0	0	0	0	0	0	0	0	0	0	0.01	0	0	0	0	0	0	0	0	0	0	0	0	0	0	0	0	0	0	0	0	0	0	0	0	0	0	0	0	0
Actinocatenispora	0	0	0	0	0	0	0	0	0	0	0	0	0	0	0	0	0	0	0	0	0	0	0	0	0	0.01	0	0	0	0	0	0	0	0	0	0	0	0	0	0	0	0	0	0	0
Bryocella	0	0	0	0	0	0	0	0	0	0	0	0	0	0	0	0	0	0	0	0	0	0	0	0	0.01	0	0	0	0	0	0	0	0	0	0	0	0	0	0	0	0	0	0	0	0
Chitinivorax	0	0	0.01	0	0	0	0	0	0	0	0	0	0	0	0	0	0	0	0	0	0	0	0	0	0	0	0	0	0	0	0	0	0	0	0	0	0	0	0	0	0	0	0	0	0
Rhodovastum	0	0	0	0	0	0	0	0	0	0	0	0	0	0	0.01	0	0	0	0	0	0	0	0	0	0	0	0	0	0	0	0	0	0	0	0	0	0	0	0	0	0	0	0	0	0
Rummeliibacillus	0	0	0	0	0	0	0	0	0	0	0	0	0	0	0	0	0	0	0	0	0	0	0	0	0	0	0	0	0	0	0	0	0	0	0.01	0	0	0	0	0	0	0	0	0	0
Parabacteroides	0	0	0	0	0	0	0	0	0	0	0	0	0	0	0	0	0	0	0	0	0	0	0	0	0	0	0	0	0	0	0	0	0	0	0.01	0	0	0	0	0	0	0	0	0	0
Silanimonas	0	0	0	0	0	0	0	0	0	0	0	0	0	0	0	0	0	0	0	0.01	0	0	0	0	0	0	0	0	0	0	0	0	0	0	0	0	0	0	0	0	0	0	0	0	0
Silvimonas	0	0	0	0	0	0	0	0	0	0	0	0	0	0	0	0	0	0	0	0	0	0	0	0	0	0	0	0	0	0.01	0	0	0	0	0	0	0	0	0	0	0	0	0	0	0
Turicibacter	0	0	0	0	0	0	0	0	0	0	0	0	0	0	0	0	0	0	0	0	0	0	0	0	0	0	0	0	0	0	0	0	0	0	0	0	0	0.01	0	0	0	0	0	0	0
Leptolyngbya	0	0	0	0	0	0	0	0	0	0.01	0	0	0	0	0	0	0	0	0	0	0	0	0	0	0	0	0	0	0	0	0	0	0	0	0	0	0	0	0	0	0	0	0	0	0
Larkinella	0	0	0	0	0	0	0	0	0	0	0	0.01	0	0	0	0	0	0	0	0	0	0	0	0	0	0	0	0	0	0	0	0	0	0	0	0	0	0	0	0	0	0	0	0	0
Telmatospirillum	0	0	0.01	0	0	0	0	0	0	0	0	0	0	0	0	0	0	0	0	0	0	0	0	0	0	0	0	0	0	0	0	0	0	0	0	0	0	0	0	0	0	0	0	0	0
Actinokineospora	0	0	0	0	0	0	0	0	0	0	0	0	0	0	0.01	0	0	0	0	0	0	0	0	0	0	0	0	0	0	0	0	0	0	0	0	0	0	0	0	0	0	0	0	0	0
12up	0	0	0	0	0	0	0	0	0	0	0	0	0	0	0	0	0	0	0	0	0	0	0	0	0	0	0	0	0	0	0	0	0	0	0	0.01	0	0	0	0	0	0	0	0	0
Thermincola	0	0	0	0	0	0	0	0	0	0	0	0	0	0	0	0	0	0	0	0	0	0	0	0	0.01	0	0	0	0	0	0	0	0	0	0	0	0	0	0	0	0	0	0	0	0
Salinispora	0	0	0	0	0	0	0	0	0	0	0	0	0	0	0.01	0	0	0	0	0	0	0	0	0	0	0	0	0	0	0	0	0	0	0	0	0	0	0	0	0	0	0	0	0	0
Acidobacteria_bacterium_P105	0	0	0	0	0	0	0	0	0	0.01	0	0	0	0	0	0	0	0	0	0	0	0	0	0	0	0	0	0	0	0	0	0	0	0	0	0	0	0	0	0	0	0	0	0	0
Sediminibacter	0	0	0	0	0	0	0	0	0	0	0	0	0	0	0	0	0	0	0	0.01	0	0	0	0	0	0	0	0	0	0	0	0	0	0	0	0	0	0	0	0	0	0	0	0	0
Lachnoclostridium	0	0	0	0	0	0	0	0	0	0	0	0	0	0	0	0	0	0	0	0	0	0	0.01	0	0	0	0	0	0	0	0	0	0	0	0	0	0	0	0	0	0	0	0	0	0
Incertae_Sedis	0	0	0.01	0	0	0	0	0	0	0	0	0	0	0	0	0	0	0	0	0	0	0	0	0	0	0	0	0	0	0	0	0	0	0	0	0	0	0	0	0	0	0	0	0	0
GKS98_freshwater_group	0	0	0	0	0	0	0	0	0	0	0	0	0	0	0	0	0	0	0	0	0	0	0	0	0	0	0	0	0	0	0	0	0	0.01	0	0	0	0	0	0	0	0	0	0	0
Frigoribacterium	0	0	0	0	0	0	0	0	0	0	0	0	0	0	0	0	0.01	0	0	0	0	0	0	0	0	0	0	0	0	0	0	0	0	0	0	0	0	0	0	0	0	0	0	0	0
Desulfovirga	0	0	0	0	0	0	0	0	0	0.01	0	0	0	0	0	0	0	0	0	0	0	0	0	0	0	0	0	0	0	0	0	0	0	0	0	0	0	0	0	0	0	0	0	0	0
Diaminobutyricimonas	0	0	0	0	0	0	0	0	0	0	0	0	0	0	0	0	0	0	0	0	0	0	0	0	0	0	0	0	0	0.01	0	0	0	0	0	0	0	0	0	0	0	0	0	0	0
Diaphorobacter	0	0	0	0	0	0	0	0	0	0	0	0	0	0	0	0	0.01	0	0	0	0	0	0	0	0	0	0	0	0	0	0	0	0	0	0	0	0	0	0	0	0	0	0	0	0
Caldithrix	0	0	0	0	0	0	0	0	0	0	0	0	0	0	0	0	0	0.01	0	0	0	0	0	0	0	0	0	0	0	0	0	0	0	0	0	0	0	0	0	0	0	0	0	0	0
Pelagicoccus	0	0	0	0	0	0	0	0	0	0	0	0	0	0	0	0	0	0	0	0	0	0	0	0	0	0	0	0	0	0.01	0	0	0	0	0	0	0	0	0	0	0	0	0	0	0
Raoultella	0	0	0	0	0	0	0	0	0	0	0	0	0	0	0	0.01	0	0	0	0	0	0	0	0	0	0	0	0	0	0	0	0	0	0	0	0	0	0	0	0	0	0	0	0	0
Providencia	0	0	0.01	0	0	0	0	0	0	0	0	0	0	0	0	0	0	0	0	0	0	0	0	0	0	0	0	0	0	0	0	0	0	0	0	0	0	0	0	0	0	0	0	0	0
Moraxella	0	0	0.01	0	0	0	0	0	0	0	0	0	0	0	0	0	0	0	0	0	0	0	0	0	0	0	0	0	0	0	0	0	0	0	0	0	0	0	0	0	0	0	0	0	0
Motilibacter	0	0	0	0	0	0	0	0	0	0	0	0	0	0.01	0	0	0	0	0	0	0	0	0	0	0	0	0	0	0	0	0	0	0	0	0	0	0	0	0	0	0	0	0	0	0
Methylocystis	0	0	0	0	0	0	0	0	0	0	0	0	0	0	0	0	0	0	0	0	0	0	0	0	0	0	0	0	0	0	0	0	0	0	0	0	0	0.01	0	0	0	0	0	0	0
Methylorosula	0	0	0	0	0	0	0	0	0	0	0.01	0	0	0	0	0	0	0	0	0	0	0	0	0	0	0	0	0	0	0	0	0	0	0	0	0	0	0	0	0	0	0	0	0	0
Parapedobacter	0	0	0	0	0	0	0	0	0	0	0	0	0	0	0	0	0	0	0	0	0	0	0	0	0	0	0	0	0	0	0	0	0	0	0	0	0	0	0	0	0.01	0	0	0	0
Flexivirga	0	0	0	0	0	0	0	0	0	0	0	0	0	0	0	0	0	0	0	0	0	0	0	0	0	0	0	0	0	0	0	0	0	0	0	0	0	0	0	0	0	0	0	0	0
Dysgonomonas	0	0	0	0	0	0	0	0	0	0	0	0	0	0	0	0	0	0	0	0	0	0	0	0	0	0	0	0	0	0	0	0	0	0	0	0	0	0	0	0	0	0	0	0	0
Olivibacter	0	0	0	0	0	0	0	0	0	0	0	0	0	0	0	0	0	0	0	0	0	0	0	0	0	0	0	0	0	0	0	0	0	0	0	0	0	0	0	0	0	0	0	0	0
bacterium_enrichment_culture_clone_auto79_4W	0	0	0	0	0	0	0	0	0	0	0	0	0	0	0	0	0	0	0	0	0	0	0	0	0	0	0	0	0	0	0	0	0	0	0	0	0	0	0	0	0	0	0	0	0
Methylobacter	0	0	0	0	0	0	0	0	0	0	0	0	0	0	0	0	0	0	0	0	0	0	0	0	0	0	0	0	0	0	0	0	0	0	0	0	0	0	0	0	0	0	0	0	0
Sulfobacillus	0	0	0	0	0	0	0	0	0	0	0	0	0	0	0	0	0	0	0	0	0	0	0	0	0	0	0	0	0	0	0	0	0	0	0	0	0	0	0	0	0	0	0	0	0
Microcoleus	0	0	0	0	0	0	0	0	0	0	0	0	0	0	0	0	0	0	0	0	0	0	0	0	0	0	0	0	0	0	0	0	0	0	0	0	0	0	0	0	0	0	0	0	0
Neochlamydia	0	0	0	0	0	0	0	0	0	0	0	0	0	0	0	0	0	0	0	0	0	0	0	0	0	0	0	0	0	0	0	0	0	0	0	0	0	0	0	0	0	0	0	0	0
Ureibacillus	0	0	0	0	0	0	0	0	0	0	0	0	0	0	0	0	0	0	0	0	0	0	0	0	0	0	0	0	0	0	0	0	0	0	0	0	0	0	0	0	0	0	0	0	0
Saccharopolyspora	0	0	0	0	0	0	0	0	0	0	0	0	0	0	0	0	0	0	0	0	0	0	0	0	0	0	0	0	0	0	0	0	0	0	0	0	0	0	0	0	0	0	0	0	0
alpha_proteobacterium_P-4	0	0	0	0	0	0	0	0	0	0	0	0	0	0	0	0	0	0	0	0	0	0	0	0	0	0	0	0	0	0	0	0	0	0	0	0	0	0	0	0	0	0	0	0	0
Acanthopleuribacter	0	0	0	0	0	0	0	0	0	0	0	0	0	0	0	0	0	0	0	0	0	0	0	0	0	0	0	0	0	0	0	0	0	0	0	0	0	0	0	0	0	0	0	0	0
Zoogloea	0	0	0	0	0	0	0	0	0	0	0	0	0	0	0	0	0	0	0	0	0	0	0	0	0	0	0	0	0	0	0	0	0	0	0	0	0	0	0	0	0	0	0	0	0
Thermovum	0	0	0	0	0	0	0	0	0	0	0	0	0	0	0	0	0	0	0	0	0	0	0	0	0	0	0	0	0	0	0	0	0	0	0	0	0	0	0	0	0	0	0	0	0
Thermoflavimicrobium	0	0	0	0	0	0	0	0	0	0	0	0	0	0	0	0	0	0	0	0	0	0	0	0	0	0	0	0	0	0	0	0	0	0	0	0	0	0	0	0	0	0	0	0	0
Acidobacterium_sp._pan6	0	0	0	0	0	0	0	0	0	0	0	0	0	0	0	0	0	0	0	0	0	0	0	0	0	0	0	0	0	0	0	0	0	0	0	0	0	0	0	0	0	0	0	0	0
Sulfurimonas	0	0	0	0	0	0	0	0	0	0	0	0	0	0	0	0	0	0	0	0	0	0	0	0	0	0	0	0	0	0	0	0	0	0	0	0	0	0	0	0	0	0	0	0	0
Terribacillus	0	0	0	0	0	0	0	0	0	0	0	0	0	0	0	0	0	0	0	0	0	0	0	0	0	0	0	0	0	0	0	0	0	0	0	0	0	0	0	0	0	0	0	0	0
Ktedonobacter	0	0	0	0	0	0	0	0	0	0	0	0	0	0	0	0	0	0	0	0	0	0	0	0	0	0	0	0	0	0	0	0	0	0	0	0	0	0	0	0	0	0	0	0	0
Lactobacillus	0	0	0	0	0	0	0	0	0	0	0	0	0	0	0	0	0	0	0	0	0	0	0	0	0	0	0	0	0	0	0	0	0	0	0	0	0	0	0	0	0	0	0	0	0
Lactococcus	0	0	0	0	0	0	0	0	0	0	0	0	0	0	0	0	0	0	0	0	0	0	0	0	0	0	0	0	0	0	0	0	0	0	0	0	0	0	0	0	0	0	0	0	0
Leeia	0	0	0	0	0	0	0	0	0	0	0	0	0	0	0	0	0	0	0	0	0	0	0	0	0	0	0	0	0	0	0	0	0	0	0	0	0	0	0	0	0	0	0	0	0
Leptospira	0	0	0	0	0	0	0	0	0	0	0	0	0	0	0	0	0	0	0	0	0	0	0	0	0	0	0	0	0	0	0	0	0	0	0	0	0	0	0	0	0	0	0	0	0
Fulvimarina	0	0	0	0	0	0	0	0	0	0	0	0	0	0	0	0	0	0	0	0	0	0	0	0	0	0	0	0	0	0	0	0	0	0	0	0	0	0	0	0	0	0	0	0	0
Ferriphaselus	0	0	0	0	0	0	0	0	0	0	0	0	0	0	0	0	0	0	0	0	0	0	0	0	0	0	0	0	0	0	0	0	0	0	0	0	0	0	0	0	0	0	0	0	0
Ferritrophicum	0	0	0	0	0	0	0	0	0	0	0	0	0	0	0	0	0	0	0	0	0	0	0	0	0	0	0	0	0	0	0	0	0	0	0	0	0	0	0	0	0	0	0	0	0
Exiguobacterium	0	0	0	0	0	0	0	0	0	0	0	0	0	0	0	0	0	0	0	0	0	0	0	0	0	0	0	0	0	0	0	0	0	0	0	0	0	0	0	0	0	0	0	0	0
Desulfurivibrio	0	0	0	0	0	0	0	0	0	0	0	0	0	0	0	0	0	0	0	0	0	0	0	0	0	0	0	0	0	0	0	0	0	0	0	0	0	0	0	0	0	0	0	0	0
Hydrocarboniphaga	0	0	0	0	0	0	0	0	0	0	0	0	0	0	0	0	0	0	0	0	0	0	0	0	0	0	0	0	0	0	0	0	0	0	0	0	0	0	0	0	0	0	0	0	0
Goodfellowiella	0	0	0	0	0	0	0	0	0	0	0	0	0	0	0	0	0	0	0	0	0	0	0	0	0	0	0	0	0	0	0	0	0	0	0	0	0	0	0	0	0	0	0	0	0
Hazenella	0	0	0	0	0	0	0	0	0	0	0	0	0	0	0	0	0	0	0	0	0	0	0	0	0	0	0	0	0	0	0	0	0	0	0	0	0	0	0	0	0	0	0	0	0
Pleionea	0	0	0	0	0	0	0	0	0	0	0	0	0	0	0	0	0	0	0	0	0	0	0	0	0	0	0	0	0	0	0	0	0	0	0	0	0	0	0	0	0	0	0	0	0
Pedobacter_sp._CIB11-1	0	0	0	0	0	0	0	0	0	0	0	0	0	0	0	0	0	0	0	0	0	0	0	0	0	0	0	0	0	0	0	0	0	0	0	0	0	0	0	0	0	0	0	0	0
Candidatus_Xenohaliotis	0	0	0	0	0	0	0	0	0	0	0	0	0	0	0	0	0	0	0	0	0	0	0	0	0	0	0	0	0	0	0	0	0	0	0	0	0	0	0	0	0	0	0	0	0
Barrientosiimonas	0	0	0	0	0	0	0	0	0	0	0	0	0	0	0	0	0	0	0	0	0	0	0	0	0	0	0	0	0	0	0	0	0	0	0	0	0	0	0	0	0	0	0	0	0
Rivicola	0	0	0	0	0	0	0	0	0	0	0	0	0	0	0	0	0	0	0	0	0	0	0	0	0	0	0	0	0	0	0	0	0	0	0	0	0	0	0	0	0	0	0	0	0
Pseudokineococcus	0	0	0	0	0	0	0	0	0	0	0	0	0	0	0	0	0	0	0	0	0	0	0	0	0	0	0	0	0	0	0	0	0	0	0	0	0	0	0	0	0	0	0	0	0
Clostridium_sensu_stricto_11	0	0	0	0	0	0	0	0	0	0	0	0	0	0	0	0	0	0	0	0	0	0	0	0	0	0	0	0	0	0	0	0	0	0	0	0	0	0	0	0	0	0	0	0	0
Clostridium_sensu_stricto_9	0	0	0	0	0	0	0	0	0	0	0	0	0	0	0	0	0	0	0	0	0	0	0	0	0	0	0	0	0	0	0	0	0	0	0	0	0	0	0	0	0	0	0	0	0
Clostridium_sensu_stricto_6	0	0	0	0	0	0	0	0	0	0	0	0	0	0	0	0	0	0	0	0	0	0	0	0	0	0	0	0	0	0	0	0	0	0	0	0	0	0	0	0	0	0	0	0	0
Ornatilinea	0	0	0	0	0	0	0	0	0	0	0	0	0	0	0	0	0	0	0	0	0	0	0	0	0	0	0	0	0	0	0	0	0	0	0	0	0	0	0	0	0	0	0	0	0
Chamaesiphon	0	0	0	0	0	0	0	0	0	0	0	0	0	0	0	0	0	0	0	0	0	0	0	0	0	0	0	0	0	0	0	0	0	0	0	0	0	0	0	0	0	0	0	0	0
Chitinibacter	0	0	0	0	0	0	0	0	0	0	0	0	0	0	0	0	0	0	0	0	0	0	0	0	0	0	0	0	0	0	0	0	0	0	0	0	0	0	0	0	0	0	0	0	0
Oceanococcus	0	0	0	0	0	0	0	0	0	0	0	0	0	0	0	0	0	0	0	0	0	0	0	0	0	0	0	0	0	0	0	0	0	0	0	0	0	0	0	0	0	0	0	0	0

## Sheet: S3
Table S3. Statistical table of soil microbial taxa with significant correlation to Aspergillus abundance at genus level
Genus	Correlation coefficient	p value	Type	q value
Sutterella	-0.492751	0.000584511	negative	0.000948081
Rivibacter	-0.444811	0.00220258	negative	0.00283606
Labrys	-0.431814	0.00305743	negative	0.00242554
Telmatobacter	-0.403898	0.00593248	negative	0.00268805
Plantactinospora	-0.402403	0.00613738	negative	0.00325006
Sphingopyxis	-0.384751	0.00906303	negative	0.00511193
Vogesella	-0.384061	0.0091983	negative	0.00445535
Burkholderia	-0.381115	0.00979584	negative	0.00416464
Tumebacillus	-0.361885	0.0145775	negative	0.00583211
Acidothermus	-0.356723	0.0161565	negative	0.0066386
Leifsonia	-0.344457	0.0204997	negative	0.00651729
Ralstonia	-0.341063	0.0218616	negative	0.00729775
Dokdonella	-0.340798	0.0219711	negative	0.00830098
Ramlibacter	-0.33889	0.0227733	negative	0.00896763
Armatimonas	-0.333667	0.0250945	negative	0.0101251
Bacillus	-0.325157	0.0292986	negative	0.00958454
Azohydromonas	-0.322474	0.0307396	negative	0.00960623
Bradyrhizobium	-0.319652	0.0323175	negative	0.00915409
Phenylobacterium	-0.300996	0.0445174	negative	0.0088143
Enterobacter	-0.296836	0.047694	negative	0.00871368
Pseudonocardia	0.303158	0.042936	positive	0.0103895
Woodsholea	0.31018	0.038112	positive	0.0153705
possible_genus_04	0.310899	0.0376437	positive	0.01521
Terrimonas	0.311975	0.0369525	positive	0.0150289
Ferrovibrio	0.326368	0.0286671	positive	0.0155713
Phycisphaera	0.331059	0.0263259	positive	0.0169846
Cryobacterium	0.348203	0.01908	positive	0.0167948
Anaeromyxobacter	0.35286	0.0174313	positive	0.0170013
Gemmatimonas	0.353573	0.0171898	positive	0.0178135
Janibacter	0.354113	0.0170087	positive	0.0174768
Caenimonas	0.357834	0.015805	positive	0.0180117
Luedemannella	0.36652	0.0132734	positive	0.0186389
Agromyces	0.368448	0.0127607	positive	0.0220412
Chryseolinea	0.377999	0.0104639	positive	0.0222524
Rhodoplanes	0.388531	0.00835151	positive	0.0237405
Sporichthya	0.390758	0.00795543	positive	0.0250246
Nocardioides	0.391966	0.00774734	positive	0.0248898
Roseiflexus	0.397656	0.00682953	positive	0.025513
Gemmata	0.401051	0.00632797	positive	0.0251235
Catellatospora	0.422609	0.00382772	positive	0.0248396
Pedomicrobium	0.433419	0.0029381	positive	0.0265259
Paucimonas	0.434072	0.00289076	positive	0.027821
Pelomonas	0.434431	0.00286502	positive	0.0289794
Patulibacter	0.436943	0.0026904	positive	0.0284626
Candidatus_Entotheonella	0.437327	0.00266451	positive	0.0288462
Panacagrimonas	0.450643	0.00189321	positive	0.0310954
Noviherbaspirillum	0.458527	0.00153637	positive	0.0319271
Actinocorallia	0.46591	0.00125772	positive	0.0340422
Phaselicystis	0.468702	0.00116467	positive	0.0340821
Rubrobacter	0.477094	0.000920859	positive	0.0350431
Marmoricola	0.494966	0.000547148	positive	0.0361196
Cellvibrio	0.495523	0.000538098	positive	0.0405056
Haliangium	0.516053	0.000285093	positive	0.0404847
Solirubrobacter	0.528737	0.000188635	positive	0.0402294
Gaiella	0.540283	0.00012766	positive	0.0444973
Hamadaea	0.547436	9.9511e-05	positive	0.0453123
Sandaracinus	0.594477	1.6633e-05	positive	0.047694

## Sheet: S4
Table S4. List of information for 127 strains and their levels of inhibiting aflatoxin
Number	Stain ID	Species	Aflatoxin inhibition level
1	Ba13-15G03	Bacillus amyloliquefaciens	5
2	B13-5C12	Bacillus sp.	3
3	Bs13-4F03	Bacillus subtilis	4
4	Bc13-9A12	Bacillus cereus	2
5	Ba13-5E11	Bacillus amyloliquefaciens	5
6	B13-8G02	Bacillus sp.	4
7	B13-10G07	Bacillus sp.	2
8	Bc13-4A08	Bacillus cereus	3
9	B13-4B11	Bacillus sp.	4
10	Bl13-2C11	Brevibacillus laterosporu	6
11	B13-6C04	Bacillus sp.	3
12	Bs13-12C07	Bacillus subtilis	4
13	Bc13-2D09	Bacillus cereus	2
14	Bp13-6E02	Bacillus pumilus	4
15	Ba13-7G03	Bacillus amyloliquefaciens	4
16	Bl13-2G04	Bacillus licheniformis	4
17	B13-7C03	Bacillus sp.	3
18	Bs-3D08	Bacillus subtilis	3
19	B13-14E05	Bacillus sp.	2
20	Bs13-13F06	Bacillus subtilis	4
21	B13-3G02	Bacillus sp.	2
22	B13-4D11	Bacillus sp.	3
23	Bc13-4F07	Bacillus cereus	4
24	B13-17C04	Bacillus sp.	4
25	B13-18A07	Bacillus sp.	4
26	B13-19E04	Bacillus sp.	2
27	Ba13-20E05	Bacillus amyloliquefaciens	6
28	B13-23D05	Bacillus sp.	1
29	B13-24E05	Bacillus sp.	1
30	Bc13-25F02	Bacillus cereus	5
31	Bs13-26D04	Bacillus subtilis	2
32	B13-27C09	Bacillus sp.	2
33	B13-28A06	Bacillus sp.	3
34	Bt13-14F03	Bacillus thuringiensis	6
35	Bs14-2A03	Bacillus siamensis	2
36	Bl14-1B05	Brevibacillus laterosporus	5
37	Bm14-1B09	Bacillus megaterium de Bary	2
38	Pt14-2C06	Paenibacillus timonensis	3
39	Bl14-1E08	Brevibacillus laterosporus	3
40	Ba14-1F04	Bacillus amyloliquefaciens	4
41	Bl14-1G06	Brevibacillus laterosporus	2
42	B14-1H02	Bacillus sp.	3
43	B14-1H09	Bacillus sp.	1
44	B14-2B08	Bacillus sp.	1
45	B14-2D03	Bacillus sp.	2
46	Bm14-5G09	Bacillus mucilaginosus	6
47	B14-3F02	Bacillus sp.	2
48	B14-4F06	Bacillus sp.	4
49	B14-4H10	Bacillus sp.	2
50	B14-5B08	Bacillus sp.	5
51	B14-6E06	Bacillus sp.	2
52	B14-7C05	Bacillus sp.	2
53	B14-7F11	Bacillus sp.	2
54	B14-8A05	Bacillus sp.	1
55	Pa16-8C11	Priestia aryabhattai	6
56	B14-9D02	Bacillus sp.	1
57	Ba14-9G04	Bacillus amyloliquefaciens	5
58	B14-10D07	Bacillus sp.	1
59	B14-11B09	Bacillus sp.	2
60	Bs14-12F02	Bacillus subtilis	4
61	Bv14-15B07	Bacillus velezensis	3
62	B14-16F02	Bacillus sp.	1
63	B14-17E03	Bacillus sp.	1
64	B14-18D02	Bacillus sp.	3
65	B14-19D06	Bacillus sp.	4
66	B14-20C05	Bacillus sp.	1
67	B14-21F08	Bacillus sp.	2
68	B14-22D07	Bacillus sp.	2
69	Pt14-22F02	Paenibacillus timonensis	4
70	B14-23G06	Bacillus sp.	1
71	Rp14-24B11	Rummeliibacillus pycnus	6
72	Bv14-24H04	Bacillus velezensis	4
73	Bs14-25C09	Bacillus subtilis	1
74	Ba14-26E06	Bacillus altitudinis	6
75	Bt16-2H07	Bacillus thuringiensis serovar israelensis	2
76	B16-3B10	Bacillus sp.	5
77	Lf16-7F09	Lysinibacillus fusiformis	5
78	B16-11F08	Bacillus sp.	1
79	L16-13G07	Lysinibacillus sp.	5
80	Bc16-14E04	Bacillus cereus	3
81	B17-3C07	Bacillus sp.	5
82	B17-4B01	Bacillus sp.	4
83	Bc17-4G07	Bacillus cereus	2
84	B17-7H09	Bacillus sp.	3
85	B17-8A04	Bacillus sp.	5
86	B17-8D09	Bacillus sp.	1
87	P17-9E07	Paenibacillus sp.	1
88	B17-10G03	Bacillus sp.	3
89	B17-12F01	Bacillus sp.	3
90	B17-15E08	Bacillus sp.	2
91	E13-1B09	Enterobacter sp.	1
92	E13-2H10	Enterobacter sp.	2
93	E13-13A04	Enterobacter sp.	3
94	El13-13C02	Enterobacter ludwigii	3
95	Ec13-20B08	Enterobacter cloacae	2
96	El13-22F04	Enterobacter ludwigii	4
97	El14-15C11	Enterobacter ludwigii	4
98	Er14-21G04	Enterobacter roggenkampii	3
99	E16-1A08	Enterobacter	1
100	Pe16-1E06	Pantoea Enterobacter cloacae	1
101	Ec16-3A11	Enterobacter cloacae	1
102	Eb16-3E04	Enterobacter bacterium	1
103	Ea16-4B02	Enterobacter asburiae	6
104	E16-4D07	Enterobacter	1
105	E16-4F01	Enterobacter sp.	2
106	Ec16-5E03	Enterobacter cloacae	1
107	E16-13D04	Enterobacter sp.	2
108	Ec16-13F12	Enterobacter cloacae	1
109	Ec16-14G07	Enterobacter cloacae	1
110	Ek16-15A11	Enterobacter Klebsiella pneumoniae	5
111	Ee16-16B03	Enterobacter endophytic bacterium	1
112	E16-16B04	Enterobacter sp.	1
113	Ep16-17B07	Enterobacter Pantoea agglomerans	1
114	E16-17C06	Enterobacter	2
115	Eh16-18C01	Enterobacter hormaechei	1
116	E16-18D06	Enterobacter sp.	2
117	E17-1D07	Enterobacter sp.	1
118	E17-1D11	Enterobacter sp.	3
119	E17-1E09	Enterobacter sp.	1
120	El17-4B09	Enterobacter ludwigii	6
121	E17-5E09	Enterobacter sp.	5
122	Ec17-5F08	Enterobacter cloacae	1
123	Eh17-7B02	Enterobacter hormaechei	1
124	Ek17-9B12	Enterobacter Klebsiella pneumoniae	1
125	Ek17-9C09	Enterobacter Klebsiella pneumoniae	1
126	E17-9G03	Enterobacter sp.	2
127	Ec17-9H01	Enterobacter cloacae	1
Note:aflatoxin inhibition level: 1:<20%; 2: 20%-40%; 3: 40%-60%; 4: 60%-80%; 5: 80%-95%; 6: >95%

## Sheet: S5
Table S5. List of 163 peanut rhizosphere soil samples collected from the representative demonstration site
Sample name	Treat	Type	Amplicon sequencing
CK_1_R	Control	Root	16S/ITS
CK_2_R	Control	Root	16S/ITS
CK_3_R	Control	Root	16S/ITS
CK_4_R	Control	Root	16S/ITS
CK_5_R	Control	Root	16S/ITS
CK_6_R	Control	Root	16S/ITS
CK_7_R	Control	Root	16S/ITS
CK_8_R	Control	Root	16S/ITS
CK_9_R	Control	Root	16S/ITS
CK_10_R	Control	Root	16S/ITS
CK_11_R	Control	Root	16S/ITS
CK_12_R	Control	Root	16S/ITS
CK_13_R	Control	Root	16S/ITS
CK_14_R	Control	Root	16S/ITS
CK_15_R	Control	Root	16S/ITS
CK_16_R	Control	Root	16S/ITS
CK_17_R	Control	Root	16S/ITS
CK_18_R	Control	Root	16S/ITS
CK_19_R	Control	Root	16S/ITS
CK_20_R	Control	Root	16S/ITS
CK_21_R	Control	Root	16S/ITS
CK_22_R	Control	Root	16S/ITS
CK_23_R	Control	Root	16S/ITS
CK_24_R	Control	Root	16S/ITS
CK_25_R	Control	Root	16S/ITS
CK_26_R	Control	Root	16S/ITS
CK_27_R	Control	Root	16S/ITS
CK_28_R	Control	Root	16S/ITS
CK_29_R	Control	Root	16S/ITS
CK_30_R	Control	Root	16S/ITS
CK_1_N	Control	Nodule	16S/ITS
CK_2_N	Control	Nodule	16S/ITS
CK_3_N	Control	Nodule	16S/ITS
CK_5_N	Control	Nodule	16S/ITS
CK_6_N	Control	Nodule	16S/ITS
CK_7_N	Control	Nodule	16S/ITS
CK_8_N	Control	Nodule	16S/ITS
CK_9_N	Control	Nodule	16S/ITS
CK_10_N	Control	Nodule	16S/ITS
CK_11_N	Control	Nodule	16S/ITS
CK_12_N	Control	Nodule	16S/ITS
CK_13_N	Control	Nodule	16S/ITS
CK_14_N	Control	Nodule	16S/ITS
CK_15_N	Control	Nodule	16S/ITS
CK_16_N	Control	Nodule	16S/ITS
CK_17_N	Control	Nodule	16S/ITS
CK_19_N	Control	Nodule	16S/ITS
CK_20_N	Control	Nodule	16S/ITS
CK_21_N	Control	Nodule	16S/ITS
CK_26_N	Control	Nodule	16S/ITS
CK_27_N	Control	Nodule	16S/ITS
CK_28_N	Control	Nodule	16S/ITS
CK_29_N	Control	Nodule	16S/ITS
CK_30_N	Control	Nodule	16S/ITS
CK_1_S	Control	Rhizosphere soil	16S/ITS
CK_2_S	Control	Rhizosphere soil	16S/ITS
CK_3_S	Control	Rhizosphere soil	16S/ITS
CK_4_S	Control	Rhizosphere soil	16S/ITS
CK_5_S	Control	Rhizosphere soil	16S/ITS
CK_6_S	Control	Rhizosphere soil	16S/ITS
CK_7_S	Control	Rhizosphere soil	16S/ITS
CK_8_S	Control	Rhizosphere soil	16S/ITS
CK_9_S	Control	Rhizosphere soil	16S/ITS
CK_10_S	Control	Rhizosphere soil	16S/ITS
CK_11_S	Control	Rhizosphere soil	16S/ITS
CK_12_S	Control	Rhizosphere soil	16S/ITS
CK_13_S	Control	Rhizosphere soil	16S/ITS
CK_14_S	Control	Rhizosphere soil	16S/ITS
CK_15_S	Control	Rhizosphere soil	16S/ITS
CK_16_S	Control	Rhizosphere soil	16S/ITS
CK_17_S	Control	Rhizosphere soil	16S/ITS
CK_18_S	Control	Rhizosphere soil	16S/ITS
CK_19_S	Control	Rhizosphere soil	16S/ITS
CK_20_S	Control	Rhizosphere soil	16S/ITS
CK_21_S	Control	Rhizosphere soil	16S/ITS
CK_22_S	Control	Rhizosphere soil	16S/ITS
CK_23_S	Control	Rhizosphere soil	16S/ITS
CK_24_S	Control	Rhizosphere soil	16S/ITS
CK_25_S	Control	Rhizosphere soil	16S/ITS
CK_26_S	Control	Rhizosphere soil	16S/ITS
CK_27_S	Control	Rhizosphere soil	16S/ITS
CK_28_S	Control	Rhizosphere soil	16S/ITS
CK_29_S	Control	Rhizosphere soil	16S/ITS
CK_30_S	Control	Rhizosphere soil	16S/ITS
ARC_1_R	ARC	Root	16S/ITS
ARC_3_R	ARC	Root	16S/ITS
ARC_4_R	ARC	Root	16S/ITS
ARC_5_R	ARC	Root	16S/ITS
ARC_6_R	ARC	Root	16S/ITS
ARC_7_R	ARC	Root	16S/ITS
ARC_8_R	ARC	Root	16S/ITS
ARC_10_R	ARC	Root	16S/ITS
ARC_11_R	ARC	Root	16S/ITS
ARC_12_R	ARC	Root	16S/ITS
ARC_17_R	ARC	Root	16S/ITS
ARC_18_R	ARC	Root	16S/ITS
ARC_19_R	ARC	Root	16S/ITS
ARC_21_R	ARC	Root	16S/ITS
ARC_23_R	ARC	Root	16S/ITS
ARC_24_R	ARC	Root	16S/ITS
ARC_25_R	ARC	Root	16S/ITS
ARC_26_R	ARC	Root	16S/ITS
ARC_27_R	ARC	Root	16S/ITS
ARC_28_R	ARC	Root	16S/ITS
ARC_29_R	ARC	Root	16S/ITS
ARC_30_R	ARC	Root	16S/ITS
ARC_1_N	ARC	Nodule	16S/ITS
ARC_2_N	ARC	Nodule	16S/ITS
ARC_4_N	ARC	Nodule	16S/ITS
ARC_5_N	ARC	Nodule	16S/ITS
ARC_6_N	ARC	Nodule	16S/ITS
ARC_7_N	ARC	Nodule	16S/ITS
ARC_8_N	ARC	Nodule	16S/ITS
ARC_9_N	ARC	Nodule	16S/ITS
ARC_10_N	ARC	Nodule	16S/ITS
ARC_11_N	ARC	Nodule	16S/ITS
ARC_12_N	ARC	Nodule	16S/ITS
ARC_13_N	ARC	Nodule	16S/ITS
ARC_14_N	ARC	Nodule	16S/ITS
ARC_15_N	ARC	Nodule	16S/ITS
ARC_16_N	ARC	Nodule	16S/ITS
ARC_17_N	ARC	Nodule	16S/ITS
ARC_18_N	ARC	Nodule	16S/ITS
ARC_19_N	ARC	Nodule	16S/ITS
ARC_20_N	ARC	Nodule	16S/ITS
ARC_21_N	ARC	Nodule	16S/ITS
ARC_22_N	ARC	Nodule	16S/ITS
ARC_23_N	ARC	Nodule	16S/ITS
ARC_24_N	ARC	Nodule	16S/ITS
ARC_25_N	ARC	Nodule	16S/ITS
ARC_26_N	ARC	Nodule	16S/ITS
ARC_28_N	ARC	Nodule	16S/ITS
ARC_29_N	ARC	Nodule	16S/ITS
ARC_30_N	ARC	Nodule	16S/ITS
ARC_1_S	ARC	Rhizosphere soil	16S/ITS
ARC_2_S	ARC	Rhizosphere soil	16S/ITS
ARC_3_S	ARC	Rhizosphere soil	16S/ITS
ARC_4_S	ARC	Rhizosphere soil	16S/ITS
ARC_5_S	ARC	Rhizosphere soil	16S/ITS
ARC_6_S	ARC	Rhizosphere soil	16S/ITS
ARC_7_S	ARC	Rhizosphere soil	16S/ITS
ARC_9_S	ARC	Rhizosphere soil	16S/ITS
ARC_10_S	ARC	Rhizosphere soil	16S/ITS
ARC_11_S	ARC	Rhizosphere soil	16S/ITS
ARC_12_S	ARC	Rhizosphere soil	16S/ITS
ARC_13_S	ARC	Rhizosphere soil	16S/ITS
ARC_14_S	ARC	Rhizosphere soil	16S/ITS
ARC_15_S	ARC	Rhizosphere soil	16S/ITS
ARC_16_S	ARC	Rhizosphere soil	16S/ITS
ARC_17_S	ARC	Rhizosphere soil	16S/ITS
ARC_18_S	ARC	Rhizosphere soil	16S/ITS
ARC_19_S	ARC	Rhizosphere soil	16S/ITS
ARC_20_S	ARC	Rhizosphere soil	16S/ITS
ARC_21_S	ARC	Rhizosphere soil	16S/ITS
ARC_22_S	ARC	Rhizosphere soil	16S/ITS
ARC_23_S	ARC	Rhizosphere soil	16S/ITS
ARC_24_S	ARC	Rhizosphere soil	16S/ITS
ARC_25_S	ARC	Rhizosphere soil	16S/ITS
ARC_26_S	ARC	Rhizosphere soil	16S/ITS
ARC_27_S	ARC	Rhizosphere soil	16S/ITS
ARC_28_S	ARC	Rhizosphere soil	16S/ITS
ARC_29_S	ARC	Rhizosphere soil	16S/ITS
ARC_30_S	ARC	Rhizosphere soil	16S/ITS

## Sheet: S6
Table S6. The following institutions and experts for their help in the field experiments, investigations and data analysis in the producing regions of peanuts.
Name	Institutions	Province
Organization of field demonstration application and yield measurement in the four major producing regions of peanut in China
Qiwen Wei	The National Agro-Tech Extension and Service Center	/
Jijun Wang	The National Agro-Tech Extension and Service Center	/
Song Tang	The National Agro-Tech Extension and Service Center	/
Changbing Chen	The National Agro-Tech Extension and Service Center	/
Fang Liu	The National Agro-Tech Extension and Service Center	/
Jingyi Jiang	The National Agro-Tech Extension and Service Center	/
Support and guidance of data measurement and analysis
Xingwang Deng	Peking University Institute of Advanced Agricultural Sciences	/
Ertao Wang	Center for Excellence in Molecular Plant Sciences, Chinese Academy of Sciences	/
Jun Yang	Center for Excellence in Molecular Plant Sciences, Chinese Academy of Sciences	/
Anhui Ge	Center for Excellence in Molecular Plant Sciences, Chinese Academy of Sciences	/
Mingxing Wang	Center for Excellence in Molecular Plant Sciences, Chinese Academy of Sciences	/
Defeng Bai	Shenzhen Agricultural Genomics Research Institute, Chinese Academy of Agricultural Science	/
Haifei Yang	Shenzhen Agricultural Genomics Research Institute, Chinese Academy of Agricultural Science	/
Xianlong Zhang	Huazhong Agricultural University	/
Shuangxia Jin	Huazhong Agricultural University	/
Xia Li	Huazhong Agricultural University	/
Xuelu Wang	Henan University	/
Huan Liu	BGI Research	/
Yayu Wang	BGI Research	/
Southern China peanut producing regions
Biyao Guo	Quanzhou Academy of Agricultural Sciences	Fujian
Di Fan	Guizhou Provincial Crop Technology Extension Station	Guizhou
Dianlan Qin	Duyun City Agricultural Technology Extension Station, Guizhou	Guizhou
Gao Zhang	Oil Crops Research Institute, Chinese Academy of Agricultural Sciences	Guizhou
Feng Wei	Oil Crops Research Institute, Chinese Academy of Agricultural Sciences	Guizhou
Hongmei Chen	Jinsha County Agricultural Technology Extension Station, Guizhou	Guizhou
Jianhong Chen	Quanzhou Academy of Agricultural Sciences	Fujian
Jianwei Fu	Fujian Academy of Agricultural Sciences	Fujian
Jiazhuang Tan	Zhanjiang Academy of Agricultural Sciences	Guangdong
Jun Wang	The Oil Crops Research Institute, Guizhou Academy of Agricultural Sciences	Guizhou
Lixin Xu	Dianbai Agricultural Technology Center	Guangdong
Qibin Jiang	Agricultural Technology Extension Station of Quanzhou County	Guangxi
Rongyuan Huang	Agricultural and Rural Bureau of Hui'an County	Fujian
Ruibin Yan	University of Shanghai for Science and Technology	Guangdong
Shanhui Zhang	Fujian Provincial Crop Cultivation Technology Extension Station	Fujian
Shaoxiong Li	Guangdong Academy of Agricultural Sciences	Guangdong
Shenglian Yu	Jinsha County Agricultural Technology Extension Station, Guizhou	Guizhou
Shiya Liu	Guangdong Agricultural Technology Center	Guangdong
Tida Ge	Ningbo University	Guizhou
Tiecheng Cai	Fujian Agriculture and Forestry University	Fujian
Weijian Zhuang	Fujian Agriculture and Forestry University	Fujian
Wenjing Liu	Fujian Academy of Agricultural Sciences	Fujian
Xiaohan Liu	Oil Crops Research Institute, Chinese Academy of Agricultural Sciences	Fujian
Xiaomin Wu	Bureau of Agriculture and Rural Affairs of Shiqian County	Guizhou
Xiumei Tang	Bureau of Agriculture and Rural Affairs of Shiqian County	Guizhou
Xu Wang	Hubei University	Fujian
Xueyun You	Fujian Pingtan Comprehensive Experimental Zone Agricultural and Rural Development Service Center	Fujian
Yixiang Li	Guangxi Agricultural Technology Extension Station	Guangdong
Yongfen Liang	Agricultural, Rural, and Collective Economic Development Center of Zhonghe Town, jin County	Yunnan
Youfang Huang	Agricultural Technology Extension Station	Guangxi
Zhanhong Gu	Agricultural Technology Extension Service Center of Guangnan County	Yunnan
Zhuqiang Han	Academy of Agricultural Sciences of Guangxi Zhuang Autonomous Region	Guangxi
YangtzeRiver peanut producing regions
Anxiong Wan	Heyi Agricultural Machinery Cooperative, Jiangchang Town, Tianmen	Hubei
Baiyi Lu	Zhejiang University	Zhejiang
Bo Huang	Jiangsu Provincial Agricultural Technology Extension Station	Jiangsu
Bo Yang	Hubei Youbolin Agricultural Development Co., Ltd.	Hubei
Bowen Zhang	Oil Crops Research Institute, Chinese Academy of Agricultural Sciences	Hunan
Can Guo	Oil Crops Research Institute, Chinese Academy of Agricultural Sciences	Hubei
Can Liu	Oil Crops Research Institute, Chinese Academy of Agricultural Sciences	Hubei
Chao Wang	Bureau of Agriculture and Rural Affairs of Hong'an County	Hubei
Chuan'an Chen	Tianmen Agricultural Technology Extension Center, Hubei	Hubei
Chun'nong Zhou	Agricultural Technology Extension Center of Laifeng County	Hubei
Chuntao Yu	Jiangsu Provincial Agricultural Technology Extension Station	Jiangsu
Daguo Zhang	Leyuan Agricultural Products Production and Marketing Cooperative	Hubei
Daming Huang	Xiangyang Academy of Agricultural Sciences	Hubei
Danhong Wang	Agricultural Product Quality Safety Supervision and Inspection Station of Hong'an County	Hubei
Dawen Zhang	Jiangxi Academy of Agricultural Sciences	Jiangxi
Debin Zhu	Pingxiang Agricultural Science Research Center, Jiangxi	Jiangxi
Dengwang Liu	Hunan Agricultural University	Hunan
Dun Wang	Xiangyang Academy of Agricultural Sciences	Hubei
Fang Zhu	Agricultural Technology Extension Center of Ganyu District, Lianyungang City, Jiangsu Province	Jiangsu
Fangyun Zhu	Qianjiang Fangyun Planting and Breeding Cooperative	Hubei
Fengjie Yuan	Xianghu Laboratory	Zhejiang
Fengyou Xiang	Yanting County Bureau of Agriculture and Rural Affairs, Mianyang, Sichuan	Sichuan
Fudan Huang	Xiaoshan District Agricultural and Forestry Technology Extension Center, Zhejiang	Zhejiang
Fushan Sun	Agricultural Technology Extension Center of Xiangzhou District	Hubei
Fusheng Shen	Jiujiang Municipal Bureau of Agriculture and Rural Affairs, Jiangxi	Jiangxi
Gege Zhang	Henan University of Technology	Jiangxi
Guoliang Yan	Fengcheng Modern Agricultural Technology Service Center	Jiangxi
Guozhao Yang	Agricultural Technology Extension Center of Siyang County	Jiangsu
Haibo Xie	Soil and Fertilizer Station of Nanbu County	Sichuan
Haifeng Chen	Institute of Oil Crops Research, Chinese Academy of Agricultural Sciences	Hubei
Hailian Wei	Oil Crops Research Institute, Chinese Academy of Agricultural Sciences	Jiangsu
Haitao Yu	Nanjing Agricultural University	Hubei
Haiyan Qin	Sichuan Provincial Agricultural Technology Extension Station	Sichuan
Haohua Gu	Wuhan Polytechnic University	Jiangxi
Hua Shao	Jiangxi Provincial Agricultural Technology Extension Center	Jiangxi
Hualong Liu	Bureau of Agriculture and Rural Affairs of Jiangyong County	Hunan
Hui Yang	Hubei Youbolin Agricultural Development Co., Ltd.	Hubei
Hui Yu	Zhengyang Peanut Research Institute	Hubei
Huiming Wang	Tianmen Agricultural Technology Extension Center, Hubei	Hubei
Jiaming Zhu	Hubei University	Hubei
Jian Li	Fengcheng Modern Agricultural Technology Service Center	Jiangxi
Jian Li	Xuzhou Institute of Agricultural Sciences of Xuhuai District, Jiangsu	Jiangsu
Jianbo Qiu	Jiangsu Academy of Agricultural Sciences	Jiangsu
Jianhong Xu	Jiangsu Academy of Agricultural Sciences	Jiangsu
Jianhui Xie	Bureau of Agriculture and Rural Affairs of Xinhua County	Hunan
Jianrong Shi	Jiangsu Academy of Agricultural Sciences	Jiangsu
Jinxi Zeng	Sichuan Provincial Agricultural Technology Extension Station	Sichuan
Jinyan Chai	Oil Crops Research Institute, Chinese Academy of Agricultural Sciences	Hubei
Jinying Lu	Macheng Agricultural Technology Center	Hubei
Jiyuan Xu	Zhengzhou University	Zhejiang
Ju Liu	Bureau of Agriculture and Rural Affairs of Jingmen City	Hubei
Juan Wang	Gongjing District Agricultural Technology Station, Zigong, Sichuan	Sichuan
Jun Li	Qianjiang Lifuying Crayfish Breeding Cooperative	Hubei
Junting Luo	Agricultural Development Service Center of Enshi Prefecture	Hubei
Kaixu Li	Shayang County Bureau of Agriculture and Rural Affairs, Hubei	Hubei
Ke Sun	Zhongxiang Grain and Oil Station	Hubei
Kezhi Liu	Qianjiang Soil and Fertilizer Station, Hubei	Hubei
Leyu Hu	Leyu Family Farm	Hubei
Li Ma	Jintaiyang Land Planting Professional Cooperative, Xiangzhou District	Hubei
Liang Wu	Xinyangfeng Agricultural Technology Co., Ltd.	Hubei
Lijuan Yuan	Jiangxi Academy of Agricultural Sciences	Jiangxi
Lijun Peng	Hubei Academy of Agricultural Sciences	Hubei
Lin LI	Hunan Agricultural University	Hunan
Linying Xu	Bureau of Agriculture and Rural Affairs of Cixi City	Zhejiang
Ling Cheng	Oil Crops Research Institute, Chinese Academy of Agricultural Sciences	Jiangxi
Liyun Wan	Jiangxi Agricultural University	Jiangxi
Luyang Gao	Xinyangfeng Agricultural Science and Technology Co., Ltd.	Hubei
Mengjie Zhu	Xiangyang Academy of Agricultural Sciences	Hubei
Min Deng	Xianghu Laboratory	Zhejiang
Mingbo Wen	Hubei University	Hubei
Minghui Shi	Yichang Agricultural Technology Extension Center, Hubei	Hubei
Mingzhu Sun	Agricultural Technology Extension Center of Jiangxi Province	Jiangxi
Minhua Wang	Haiyan County Bureau of Agriculture and Rural Affairs, Zhejiang	Zhejiang
Na Li	Oil Crops Research Institute, Chinese Academy of Agricultural Sciences	Jiangsu
Qianghai Kang	People's Government of Jiqing Town, Xinhua County, Loudi City, Hunan Province	Hunan
Qingyu Shang	Oil Crops Research Institute, Chinese Academy of Agricultural Sciences	Sichuan
Qiuwen Li	Agricultural Development Service Center of Enshi Prefecture	Hubei
Qiuyu Zhou	Oil Crops Research Institute, Chinese Academy of Agricultural Sciences	Sichuan
Qixin Fan	Mianyang Academy of Agricultural Sciences, Sichuan	Sichuan
Rui Hou	Sichuan Academy of Agricultural Sciences	Sichuan
Ruixian Liu	Institute of Economic Crops, Jiangsu Academy of Agricultural Sciences	Jiangsu
Shan Cao	Ezhou Agricultural Technology Extension Center, Hubei	Hubei
Shan Wu	Agricultural Technology Extension Center of Xiangzhou District	Hubei
Shandong Li	Agricultural Technology Extension Center of Siyang County , Jiangsu Province	Jiangsu
Shengfeng Wang	Xinyangfeng Agricultural Technology Co., Ltd.	Hubei
Shilei Li	Shayang County Bureau of Agriculture and Rural Affairs, Hubei	Hubei
Shunbai Xiong	Bureau of Agriculture and Rural Affairs of Hong'an County	Hubei
Songli Yuan	Institute of Oil Crops Research, Chinese Academy of Agricultural Sciences	Hubei
Suyan Qiu	Jiangxi Academy of Agricultural Sciences	Jiangxi
Tao Wang	Xianghu Laboratory	Zhejiang
Tingting Kang	Xinyangfeng Agricultural Technology Co., Ltd.	Hubei
Weili Teng	Northeast Agricultural University	Zhejiang
Xiangguo Jiang	Xiangyang Academy of Agricultural Sciences	Hubei
Xianglong Yang	Oil Crops Research Institute, Chinese Academy of Agricultural Sciences	Sichuan
Xiao Chen	Bureau of Agriculture and Rural Affairs of Hukou County	Jiangxi
Xiao Wang	Xianghu Laboratory	Zhejiang
Xiaodi Ma	Wuhan Polytechnic University	Hubei
Xiaofei Li	Oil Crops Research Institute, Chinese Academy of Agricultural Sciences	Hubei
Xiaofeng Wu	Lingling District, Yongzhou City, Hunan Province	Hunan
Xiaohong Yang	Qianjiang Agricultural Technology Extension Center, Hubei	Hubei
Xiaojun Zhang	Sichuan Academy of Agricultural Sciences	Sichuan
Ximin Gong	Hubei Provincial Cultivated Land Quality and Fertilizer Work Station	Hubei
Xingbai Yang	Bureau of Agriculture and Rural Affairs of Jingmen City	Hubei
Xinzao Wang	Agricultural Technology Extension Center of Ganyu District, Lianyungang City, Jiangsu Province	Jiangsu
Xiongcai Li	Agricultural Technology Extension Center of Xiangzhou District	Hubei
Xiumei Yang	Agricultural Technology Extension Center of Xinyi County , Jiangsu Province	Jiangsu
Xiuwang Zang	Henan Academy of Agricultural Sciences	Hubei
Xiuyong Ma	Oil Crops Research Institute, Chinese Academy of Agricultural Sciences	Hubei
Xiuzhong Zhao	Bureau of Agriculture and Rural Affairs of Xiangtan County	Hunan
Xue Wang	Xiangyang Academy of Agricultural Sciences	Hubei
Xuebing Liu	Zhongjiang County Agricultural Technology Extension Station, Sichuan	Sichuan
Xuke Zhang	Agricultural Technology Extension Center of Siyang County	Jiangsu
Xun Wan	Agricultural Technology Extension Station of Hubei Province	Hubei
Xuxing Xiong	Jingsha Vegetable Professional Cooperative	Hubei
Yaming Gong	Vegetable Research Institute, Zhejiang Academy of Agricultural Sciences	Zhejiang
Yan Huai	Zhejiang Provincial Agricultural Technology Extension Center	Zhejiang
Yanshu Wang	Xiaogan Academy of Agricultural Sciences	Hubei
Yanzi Xu	Xiangzhou District Agricultural Technology Extension Center, Xiangyang	Hubei
Yaoyao Gao	Hubei University	Sichuan
Yaping Gao	Yichang Municipal Agricultural Technology Extension Center, Hubei	Hubei
Yating Zheng	Oil Crops Research Institute, Chinese Academy of Agricultural Sciences	Jiangsu
Yawei Sun	Xuzhou Institute of Agricultural Sciences of Xuhuai District, Jiangsu	Jiangsu
Ye Zhu	Nanjing Agricultural University	Jiangxi
Yi Chen	Bureau of Agriculture and Rural Affairs of Langzhong City	Sichuan
Yi Huang	Oil Crops Research Institute, Chinese Academy of Agricultural Sciences	Sichuan
Yi Jiang	Sichuan Provincial Agricultural Technology Extension Station	Sichuan
Yifan Dong	Jiangxi Academy of Agricultural Sciences	Jiangxi
Yijun Yu	Zhejiang Provincial Farmland Quality and Fertilizer Management Station	Zhejiang
Yinbo Zhang	Oil Crops Research Institute, Chinese Academy of Agricultural Sciences	Hubei
Yinghui Li	Institute of Crop Sciences, Chinese Academy of Agricultural Sciences	Zhejiang
Yingjin Huang	Jiangxi Agricultural University	Jiangxi
Yiren Liu	Soil Research Department, Jiangxi Academy of Agricultural Sciences	Jiangxi
Yong Lei	Oil Crops Research Institute, Chinese Academy of Agricultural Sciences	Hubei
Yong Tu	Agricultural Technology Extension Station of Hubei Province	Hubei
Yong Zhang	Xiangzhou District Agricultural Technology Extension Center, Xiangyang	Hubei
Yonggen Zhang	Jiaxing Agricultural and Fishery Technology Extension Station	Zhejiang
Yongju Xu	Sichuan Academy of Agricultural Sciences	Sichuan
Youguo Li	Huazhong Agricultural University	Hubei
Youlin Mei	Hukou County Bureau of Agriculture and Rural Affairs, Jiangxi	Jiangxi
Youlin Xia	Nanchong City Academy of Agricultural Sciences	Sichuan
Yuanpeng Bu	Vegetable Research Institute, Zhejiang Academy of Agricultural Sciences	Zhejiang
Yuanxun Zheng	Bureau of Agriculture and Rural Affairs of Nanbu County, Nanchong City, Sichuan Province	Sichuan
Yunfeng Yao	Haiyan County Bureau of Agriculture and Rural Affairs, Zhejiang	Zhejiang
Yuning Chen	Oil Crops Research Institute, Chinese Academy of Agricultural Sciences	Hubei
Yutong Liu	Sichuan Provincial Agricultural Technology Extension Station	Sichuan
Yuxuan Hong	Huazhong Agricultural University	Hubei
Zhaosheng Zeng	Yongfeng County Agricultural Technology Extension Center, Jiangxi	Jiangxi
Zhen Chen	Xiaogan Academy of Agricultural Sciences	Hubei
Zhengdong Huang	Huqiu Village Committee, Liugongmiao Town, Zhangshu City, Jiangxi Province	Jiangxi
Zhigang Dai	Hubei Provincial Cultivated Land Quality and Fertilizer Work Station	Hubei
Zhonglu Yang	Institute of Oil Crops Research, Chinese Academy of Agricultural Sciences	Hubei
Ziji Wu	Wuhan Polytechnic University	Zhejiang
Zuqing Yu	Qianjiang Jiubao Plant Protection Cooperative	Hubei
Huang-huai River Basin peanut and soybean producing regions
Ao Liu	Oil Crops Research Institute, Chinese Academy of Agricultural Sciences	Shandong
Boshou Liao	Oil Crops Research Institute, Chinese Academy of Agricultural Sciences	Henan
Cailing Qin	Kenli District Bureau of Agriculture and Rural Affairs, Dongying, Shandong	Shandong
Can Zhang	Henan Provincial Agricultural Technology Extension Station	Henan
Changying Guo	Shandong Academy of Agricultural Sciences	Shandong
Chuanfang Li	Henan Mu'ao Biotechnology Co., Ltd.	Henan
Chuantang Wang	Shandong Peanut Research Institute	Henan
Chun Fu	Weifang Academy of Agricultural Sciences, Shandong	Shandong
Chunfeng Wang	Agricultural Technology Extension Station of Daming County	Hebei
Congqing Qi	Guoyang County Agricultural Technology Extension Center, Anhui	Anhui
Dawang Pi	Zhengyang Agricultural Ecology and Resource Protection Station	Henan
Dianqing Yang	Junan County Peanut Industry Office	Shandong
Donglin Zhang	Bureau of Agriculture and Rural Affairs of Xiangfu District	Henan
Dongmei Liu	Henan Academy of Agricultural Sciences	Henan
Dongsheng Zhang	Xinzhou Seed Industry Development Center, Henan	Henan
Fengshou Tang	Henan Academy of Agricultural Sciences	Shandong
Guangcheng Fu	Huojia County Bureau of Agriculture and Rural Affairs, Henan	Henan
Haimin Shi	Yihai Kerry Arawana Foundation	Henan
Haitao Li	Liaocheng Academy of Agricultural Sciences	Shandong
Hekui Feng	Plant Protection Station of Pingyu County	Henan
Hong Ding	Shandong Peanut Research Institute	Shandong
Hongcan Wang	Huojia County Bureau of Agriculture and Rural Affairs, Henan	Henan
Hongmin Nie	Puyang Academy of Agriculture and Forestry Sciences	Henan
Hongqi Wang	Henan Academy of Agricultural Sciences	Henan
Hongying Wang	Hebei Aike Biotechnology Co., Ltd.	Hebei
Huali Xie	Hubei University	Hebei
Huayi Qiu	Guoyang County Agricultural Technology Extension Center, Anhui	Anhui
Huayuan Gao	Jilin Academy of Agricultural Sciences	Shandong
Hui Yu	Zhengyang Peanut Research Institute	Henan
Jialei Zhang	Shandong Academy of Agricultural Sciences	Shandong
Jianli Miao	Kaifeng Academy of Agriculture and Forestry Sciences	Henan
Jianmin Cui	Zhumadian Academy of Agricultural Sciences	Henan
Jiayao Yu	Hubei University	Shandong
Jihong Liu	Henan Academy of Agricultural Sciences	Henan
Jin Mao	Oil Crops Research Institute, Chinese Academy of Agricultural Sciences	Anhui
Jin Wang	Hebei Academy of Agriculture and Forestry Sciences	Hebei
Jingbo Zhang	Zhengzhou University	Hebei
Jinghua Xu	Central South University of Forestry and Technology	Shandong
Jinsheng Wang	Weihai Gaotian Agricultural Service Co., Ltd.	Shandong
Juan Liu	Henan Academy of Agricultural Sciences	Henan
Junfeng Zhang	Henan Academy of Agricultural Sciences	Henan
Junyong Zhang	Sixian County Agricultural Technology Extension Center, Suzhou, Anhui	Anhui
Kun Zhang	Shandong Agricultural University	Henan
Lei Huang	Huang Lei Family Farm	Henan
Li Deng	Kaifeng Academy of Agriculture and Forestry Sciences	Henan
Li Ren	Kaifeng Academy of Agricultural Sciences	Henan
Li Yao	Bozhou Academy of Agricultural Sciences, Anhui	Anhui
Li Zhang	Zhengyang County Agricultural Technology Extension Station	Henan
Liang Chen	Henan University of Technology	Henan
Liangxiao Zhang	Oil Crops Research Institute, Chinese Academy of Agricultural Sciences	Henan
Lijing Wang	Bureau of Agriculture and Rural Affairs of Kenli District	Shandong
Lijuan Zhang	Fuyang Municipal Agricultural Technology Extension Center, Anhui	Anhui
Ling'an Kong	Central Plains Research Center, Chinese Academy of Agricultural Sciences	Henan
Lingcheng Kong	People's Government of Kaocheng Town	Henan
Lingyan Zhou	Hebei Peanut Industry Research Institute	Hebei
Linian Yang	China National Seed Group Co., Ltd.	Henan
Meng Cao	Yantai Academy of Agricultural Sciences	Shandong
Meng Xu	Anhui Fuyang Sanhe Seed Co., Ltd.	Anhui
Miaomiao Chen	Hubei University	Shandong
Ming Li	Oil Crops Research Institute, Chinese Academy of Agricultural Sciences	Henan
Mingjing Qu	Shandong Peanut Research Institute	Shandong
Na Shang	Liaocheng Academy of Agricultural Sciences	Shandong
Pingping Ji	Oil Crops Research Institute, Chinese Academy of Agricultural Sciences	Henan
Qi Liu	Plant Protection Station of Agricultural Technology Extension Center	Henan
Qiaomei Qin	Oil Crops Research Institute, Chinese Academy of Agricultural Sciences	Anhui
Qin Han	Agricultural Technology Extension Station of Zhumadian City	Henan
Qingjun Zhang	Nanyang Academy of Agricultural Sciences	Henan
Qiuzhi Li	Liaocheng Academy of Agricultural Sciences	Shandong
Ran Cao	Plant Protection Station of Agricultural Technology Extension Center	Henan
Rong Zhang	Hubei University	Shandong
Ronghua Tang	Guangxi Academy of Agricultural Sciences	Shandong
Rufeng Li	Agricultural and Rural Development Service Center of Caoxian County	Shandong
Shancang Zhao	Shandong Academy of Agricultural Sciences	Shandong
Sheng Xu	Anhui Provincial Agricultural Technology Extension Station	Anhui
Shuai Zhang	People's Government of Kaocheng Town	Henan
Shubo Wan	Shandong Academy of Agricultural Sciences	Shandong
Shujie Zhang	Oil Crops Research Institute, Chinese Academy of Agricultural Sciences	Henan
Shunli Cui	Hebei Agricultural University	Hebei
Shuyi Huang	Oil Crops Research Institute, Chinese Academy of Agricultural Sciences	Hebei
Sicheng Guan	Oil Crops Research Institute, Chinese Academy of Agricultural Sciences	Anhui
Sining Han	China National Seed Group Co., Ltd.	Henan
Suoyi Han	Henan Academy of Agricultural Sciences	Henan
Tong Yang	Anhui Academy of Agricultural Sciences	Anhui
Wencai Yuan	Fuyang Municipal Agricultural Technology Extension Center, Anhui	Anhui
Wujun Wang	Bureau of Agriculture and Rural Affairs of Lankao County	Henan
Xianfeng Ren	Shandong Academy of Agricultural Sciences	Shandong
Xiang Zhang	Henan Academy of Agricultural Sciences	Henan
Xiangru Yan	Hebei Provincial Agricultural Technology Extension Station	Hebei
Xiangyang Feng	Bureau of Agriculture and Rural Affairs of Changle County	Shandong
Xiangyang Zheng	Fuyang Municipal Agricultural Technology Extension Center, Anhui	Anhui
Xianming Yuan	Seed Industry Development Center, Bureau of Agriculture and Rural Affairs of Neihuang County	Henan
Xianzong Si	Henan Academy of Agricultural Sciences	Henan
Xiao Li	Shandong Peanut Research Institute	Shandong
Xiaodong Dai	Henan Academy of Agricultural Sciences	Henan
Xiaogang Shen	Shandong Yuhuang Grain and Oil Food Co., Ltd.	Shandong
Xiaoguang Liu	Tangshan Academy of Agricultural Sciences	Hebei
Xiaohua Yu	Qingdao Tianxiang Food Co., Ltd.	Shandong
Xiaojun Wang	Xuzhou Academy of Agricultural Sciences	Henan
Xiaoliang Dong	Shandong Yibang Agricultural Technology Development Co., Ltd., Dongying	Shandong
Xiaolin Wang	Zhumadian Academy of Agricultural Sciences	Henan
Xingxiang Wang	Institute of Soil Science, Chinese Academy of Sciences (Nanjing)	Henan
Xinhua Li	Bureau of Agriculture and Rural Affairs of Sishui County	Shandong
Xinmin Qin	Hebei Provincial Agricultural Technology Extension Station	Hebei
Xinyou Zhang	Henan Academy of Agricultural Sciences	Henan
Xiulan Zhao	Huazhong Agricultural University	Shandong
Xiuyun Guo	Baixin Peanut Planting Professional Cooperative	Hebei
Xu Dong	Anhui Academy of Agricultural Sciences	Anhui
Xudong Cheng	Cheng Xudong Family Farm	Henan
Xujin Wu	Henan Academy of Agricultural Sciences	Henan
Yang Cheng	Peanut Industry Service Center of Zhengyang County	Henan
Yang Li	Kaifeng Academy of Agriculture and Forestry Sciences	Henan
Yanlin Jiao	Yantai Academy of Agricultural Sciences	Shandong
Yanpo Yao	Environmental Protection Research and Monitoring Institute, Ministry of Agriculture and Rural Affairs	Hebei
Yifa Yang	Suixi County Agricultural Technology Extension Center	Anhui
Yingsong Zeng	Shandong Provincial Agricultural Technology Extension Center	Shandong
Yiwei Qu	Henan Provincial Economic Crops Extension Station	Henan
Yong Feng	Bureau of Agriculture and Rural Affairs of Sishui County	Shandong
Yongbo Hu	Bureau of Agriculture and Rural Affairs of Lankao County	Henan
Yongshan Wan	Shandong Agricultural University	Henan
Yuan Yao	Shandong Provincial Agricultural Technology Extension Center	Shandong
Yucheng Chi	Shandong Peanut Research Institute	Shandong
Yujuan Shi	Rizhao Municipal Bureau of Agriculture and Rural Affairs, Shandong	Shandong
Yuling Liu	Agricultural Technology Extension Center of Xinle City	Hebei
Yun Wang	Henan Academy of Agricultural Sciences	Henan
Yunhui Shao	People's Government of Lankao County	Henan
Yunlian Wang	Dongming County Bureau of Agriculture and Rural Affairs, Shandong	Shandong
Yurong Li	Hebei Academy of Agriculture and Forestry Sciences	Hebei
Zefeng Yang	Funan County Agricultural Technology Extension Center	Anhui
Zekun Yang	Oil Crops Research Institute, Chinese Academy of Agricultural Sciences	Henan
Zelin Zhang	Hebei Chunkai Agricultural Technology Development Co., Ltd.	Hebei
Zeyi Li	Oil Crops Research Institute, Chinese Academy of Agricultural Sciences	Anhui
Zhen Yang	Shandong Peanut Research Institute	Shandong
Zhengfeng Wu	Shandong Peanut Research Institute	Shandong
Zhenhua Li	Puyang Academy of Agriculture and Forestry Sciences	Henan
Zhibang Huo	Kaifeng Academy of Agriculture and Forestry Sciences	Henan
Zhongjin Jia	Junan County Bureau of Agriculture and Rural Affairs	Shandong
Northern China peanut producing regions
Bo Guo	Suizhong County Bureau of Agriculture and Rural Affairs, Liaoning	Liaoning
Bo Hu	Jilin Provincial Agricultural Technology Extension Station	Jilin
Bo Zhang	Agricultural Science and Technology Extension Station of Tongyu County	Jilin
Chunjing Guo	Liaoning Academy of Agricultural Sciences	Liaoning
Chunkui Wan	Agricultural Science and Technology Extension Station of Tongyu County	Jilin
Guang Li	Liaoning Academy of Agricultural Sciences	Liaoning
Guihua Wang	Agricultural Science and Technology Extension Station of Tongyu County	Jilin
Guo Li	People's Government of Zhanggutai Town, Zhangwu County	Liaoning
Guoqing Yu	Institute of Sandy Land Control and Utilization	Liaoning
Guosheng Sun	Suizhong County Jiahe Modern Agricultural Service Center	Liaoning
Guozhu Song	Liaoning Green Agricultural Technology Center	Liaoning
Haidong Wu	Liaoning Academy of Agricultural Sciences	Liaoning
Haiqiu Yu	Shenyang Agricultural University	Liaoning
Haixin Wang	Institute of Sandy Land Control and Utilization	Liaoning
Hang Cai	Wuhan Polytechnic University	Jilin
Haocui Miao	Xinjiang Academy of Agricultural Sciences	Xinjiang Uygur Autonomous Region
Hongmei Qiu	Soybean Research Institute, Jilin Academy of Agricultural Sciences	Jilin
Hongshuang Zhang	Agricultural Technology Extension Center of Fuyu City	Jilin
Hui Liu	The National Agro-Tech Extension and Service Center	Liaoning
Jianfei Qiu	Jilin Academy of Agricultural Sciences	Jilin
Jianhua Zhang	Agricultural Technology Extension Center of Shuangliao City	Jilin
Jianzhong Wang	Liaoning Academy of Agricultural Sciences	Liaoning
Jie Kang	Oil Crops Research Institute, Chinese Academy of Agricultural Sciences	Xinjiang Uygur Autonomous Region
Jing Zhang	Modern Agricultural Development Service Center of Fumeng County	Liaoning
Jinghong Xuan	Liaoning Green Agricultural Technology Center	Liaoning
Jingjing Dou	Huazhong Agricultural University	Jilin
Jun Jiang	Oil Crops Research Institute, Chinese Academy of Agricultural Sciences	Xinjiang Uygur Autonomous Region
Junwei Ma	Zhejiang Academy of Agricultural Sciences	Zhejiang
Li Chen	Agricultural Technology Extension Center of Shawan City	Xinjiang Uygur Autonomous Region
Lichun Wang	Jilin Academy of Agricultural Sciences	Jilin
Lifen An	Agricultural Technology Extension Center of Baicheng City	Jilin
Linying Li	Changchun Academy of Agricultural Sciences	Jilin
Min Song	Xinjiang Production and Construction Corps Agricultural Technology Extension Station	Xinjiang Uygur Autonomous Region
Peng Wang	Bureau of Agriculture and Rural Affairs of Linghai City	Liaoning
Qiang Li	Haocui Miao from Xinjiang Academy of Agricultural Sciences	Xinjiang Uygur Autonomous Region
Qiang Wang	Institute of Agricultural Products Processing, Chinese Academy of Agricultural Sciences	Xinjiang Uygur Autonomous Region
Qiujun Lin	Liaoning Academy of Agricultural Sciences	Liaoning
Qiuming Zhou	Huludao Wanying Agricultural Service Co., Ltd.	Liaoning
Qiuzhu Li	Jilin University	Jilin
Shang Gao	Yangtze University	Liaoning
Shuli Zhang	Fumeng County Modern Agricultural Development Service Center	Liaoning
Shutao Yu	Institute of Sandy Land Control and Utilization	Liaoning
Tianshu Peng	Liaoning Academy of Agricultural Sciences	Liaoning
Tienan Xu	Liaoning Green Development Center	Liaoning
Weiwei Liu	Zhangwu Hongtai Agricultural and Animal Husbandry Technology Co., Ltd.	Jilin
Wenfu Chen	Shenyang Agricultural University	Liaoning
Wenhua Liu	Dunhua Agricultural Technology Extension Center	Jilin
Wenzhong Zhang	Shenyang Agricultural University	Liaoning
Xiaoming Wang	Suizhong County Agricultural Service Center	Liaoning
Xiaotong Zhao	Kangping County Rural Revitalization Development Center	Liaoning
Xiaoxia Zou	Qingdao Agricultural University	Liaoning
Xin Wen	Oil Crops Research Institute, Chinese Academy of Agricultural Sciences	Liaoning
Xinfa Wang	Institute of Oil Crops Research, Chinese Academy of Agricultural Sciences	Liaoning
Xinhua Zhao	Shenyang Agricultural University	Liaoning
Xinyu Bi	Bureau of Agriculture and Rural Affairs of Yixian County	Liaoning
Xue Li	Oil Crops Research Institute, Chinese Academy of Agricultural Sciences	Liaoning
Ya Zhao	China Agricultural University	Liaoning
Yan Zhuang	Science and Technology Administration Bureau, Chinese Academy of Agricultural Sciences	Liaoning
Yanxia Wang	Xingcheng Modern Agricultural Development Service Center	Liaoning
Yarong He	Yushu Agricultural Technology Extension Service Center	Jilin
Yarong Liu	Suizhong County Agricultural Service Center	Liaoning
Yating Hu	China Agricultural University	Liaoning
Yi Shen	Jiangsu Academy of Agricultural Sciences	Liaoning
Ying Li	Jilin Provincial Agricultural Technology Extension Station	Jilin
Yingkui Zhao	Jilin Provincial Agricultural Technology Extension Station	Liaoning
Youwen Cao	Zhangwu County Bureau of Agriculture and Rural Affairs, Liaoning	Liaoning
Yuan Liu	Hubei University of Technology	Jilin
Zengli Gao	Liaoning Provincial Green Agricultural Technology Center	Liaoning
Zhanyuan Lu	Inner Mongolia Academy of Agricultural and Animal Husbandry Sciences	Inner Mongolia
Zhifeng Song	Jilin Academy of Agricultural Sciences	Jilin
Zihan Gong	Central South University of Forestry and Technology	Liaoning
Ziqi Cao	Oil Crops Research Institute, Chinese Academy of Agricultural Sciences	Liaoning

## Sheet: S7
Table S7. The primers used in this study.
Name	Sense
16S-27F	5′-AGAGTTTGATCCTGGCTCAG-3′
16S-1492R	5′-GGTTACCTTGTTACGACTT-3′
qSWEET1-F	5' CCAAATCTTGTTGGGCTACTAT 3'
qSWEET1-R	5' TGTGTCACTTTTATAGCTCTACCAT 3'
qSWEET2-F	5' CCAAGCAAGACGAATACGAA 3'
qSWEET2-R	5' GTCGATTAAGCAACAGTACGA 3'
nodA-F	5' GCGACGGTTCATCAAGGT 3'
nodA-R	5' CGCCCATCAGGTGTAGTGTA 3'
nodB-F	5' GGACACGAACTCGCAAACC 3'
nodB-R	5' GGCAAGCCGACTTAATGG 3'
nodC-F	5' AGTGATTTCGGCGAGGAT 3'
nodC-R	5' GCCCAGCGTAGTTGTTGA 3'
nodD-F	5' CTTTATCTTCTCGTCGTT 3'
nodD-R	5' ATTCACCAGGTTCATCAG 3'
ttsl-F	5' GGAATCCGTCGCAGTGGT 3'
ttsl-R	5' TCCGCCGTCAAGATCAGC 3'
nopP-F	5' TCGTCCTCATCCACTTCAA 3'
nopP-R	5' GCTGGCGATATTCTGCTC 3'

## Sheet: S8
Table S8. LC-MS/MS parameters for the monitor of AFB1 and CPA.
Analyte	Parent ion (m/z)	Product ion (m/z)	Collision energy (V)	Product ion (m/z)	Collision energy (V)
AFB1	313.0 [M+H]+	241	-38	285	-24
AFB2	315.0 [M+H]+	259	-30	287	-27
AFG1	329.0 [M+H]+	243	-29	283	-25
AFG2	331.0 [M+H]+	245	-31	257	-31
